# Supplementary material for: Label-free prediction of cell painting from brightfield images
Source: Sci Rep. 2022 Jun 15;12:10001. doi: 10.1038/s41598-022-12914-x (PMC9200748; doi:10.1038/s41598-022-12914-x)
Supplement: Supplementary file 10 — Supplementary Information 10. [file 41598_2022_12914_MOESM10_ESM.csv]

CYTOPLASM_ImageNumber
CYTOPLASM_ObjectNumber
CYTOPLASM_AreaShape_Area
CYTOPLASM_AreaShape_BoundingBoxArea
CYTOPLASM_AreaShape_BoundingBoxMaximum_X
CYTOPLASM_AreaShape_BoundingBoxMaximum_Y
CYTOPLASM_AreaShape_BoundingBoxMinimum_X
CYTOPLASM_AreaShape_BoundingBoxMinimum_Y
CYTOPLASM_AreaShape_Center_X
CYTOPLASM_AreaShape_Center_Y
CYTOPLASM_AreaShape_Compactness
CYTOPLASM_AreaShape_Eccentricity
CYTOPLASM_AreaShape_EquivalentDiameter
CYTOPLASM_AreaShape_Extent
CYTOPLASM_AreaShape_FormFactor
CYTOPLASM_AreaShape_MajorAxisLength
CYTOPLASM_AreaShape_MaxFeretDiameter
CYTOPLASM_AreaShape_MaximumRadius
CYTOPLASM_AreaShape_MeanRadius
CYTOPLASM_AreaShape_MedianRadius
CYTOPLASM_AreaShape_MinFeretDiameter
CYTOPLASM_AreaShape_MinorAxisLength
CYTOPLASM_AreaShape_Orientation
CYTOPLASM_AreaShape_Perimeter
CYTOPLASM_AreaShape_Solidity
CYTOPLASM_AreaShape_Zernike_0_0
CYTOPLASM_AreaShape_Zernike_1_1
CYTOPLASM_AreaShape_Zernike_2_0
CYTOPLASM_AreaShape_Zernike_2_2
CYTOPLASM_AreaShape_Zernike_3_1
CYTOPLASM_AreaShape_Zernike_3_3
CYTOPLASM_AreaShape_Zernike_4_0
CYTOPLASM_AreaShape_Zernike_4_2
CYTOPLASM_AreaShape_Zernike_4_4
CYTOPLASM_AreaShape_Zernike_5_1
CYTOPLASM_AreaShape_Zernike_5_3
CYTOPLASM_AreaShape_Zernike_5_5
CYTOPLASM_AreaShape_Zernike_6_0
CYTOPLASM_AreaShape_Zernike_6_2
CYTOPLASM_AreaShape_Zernike_6_4
CYTOPLASM_AreaShape_Zernike_6_6
CYTOPLASM_AreaShape_Zernike_7_1
CYTOPLASM_AreaShape_Zernike_7_3
CYTOPLASM_AreaShape_Zernike_7_5
CYTOPLASM_AreaShape_Zernike_7_7
CYTOPLASM_AreaShape_Zernike_8_0
CYTOPLASM_AreaShape_Zernike_8_2
CYTOPLASM_AreaShape_Zernike_8_4
CYTOPLASM_AreaShape_Zernike_8_6
CYTOPLASM_AreaShape_Zernike_8_8
CYTOPLASM_AreaShape_Zernike_9_1
CYTOPLASM_AreaShape_Zernike_9_3
CYTOPLASM_AreaShape_Zernike_9_5
CYTOPLASM_AreaShape_Zernike_9_7
CYTOPLASM_AreaShape_Zernike_9_9
CYTOPLASM_Correlation_Correlation_OrigAGP_OrigDNA
CYTOPLASM_Correlation_Correlation_OrigAGP_OrigER
CYTOPLASM_Correlation_Correlation_OrigAGP_OrigMito
CYTOPLASM_Correlation_Correlation_OrigAGP_OrigRNA
CYTOPLASM_Correlation_Correlation_OrigDNA_OrigER
CYTOPLASM_Correlation_Correlation_OrigDNA_OrigMito
CYTOPLASM_Correlation_Correlation_OrigDNA_OrigRNA
CYTOPLASM_Correlation_Correlation_OrigER_OrigMito
CYTOPLASM_Correlation_Correlation_OrigER_OrigRNA
CYTOPLASM_Correlation_Correlation_OrigMito_OrigRNA
CYTOPLASM_Correlation_K_OrigAGP_OrigDNA
CYTOPLASM_Correlation_K_OrigAGP_OrigER
CYTOPLASM_Correlation_K_OrigAGP_OrigMito
CYTOPLASM_Correlation_K_OrigAGP_OrigRNA
CYTOPLASM_Correlation_K_OrigDNA_OrigAGP
CYTOPLASM_Correlation_K_OrigDNA_OrigER
CYTOPLASM_Correlation_K_OrigDNA_OrigMito
CYTOPLASM_Correlation_K_OrigDNA_OrigRNA
CYTOPLASM_Correlation_K_OrigER_OrigAGP
CYTOPLASM_Correlation_K_OrigER_OrigDNA
CYTOPLASM_Correlation_K_OrigER_OrigMito
CYTOPLASM_Correlation_K_OrigER_OrigRNA
CYTOPLASM_Correlation_K_OrigMito_OrigAGP
CYTOPLASM_Correlation_K_OrigMito_OrigDNA
CYTOPLASM_Correlation_K_OrigMito_OrigER
CYTOPLASM_Correlation_K_OrigMito_OrigRNA
CYTOPLASM_Correlation_K_OrigRNA_OrigAGP
CYTOPLASM_Correlation_K_OrigRNA_OrigDNA
CYTOPLASM_Correlation_K_OrigRNA_OrigER
CYTOPLASM_Correlation_K_OrigRNA_OrigMito
CYTOPLASM_Correlation_Manders_OrigAGP_OrigDNA
CYTOPLASM_Correlation_Manders_OrigAGP_OrigER
CYTOPLASM_Correlation_Manders_OrigAGP_OrigMito
CYTOPLASM_Correlation_Manders_OrigAGP_OrigRNA
CYTOPLASM_Correlation_Manders_OrigDNA_OrigAGP
CYTOPLASM_Correlation_Manders_OrigDNA_OrigER
CYTOPLASM_Correlation_Manders_OrigDNA_OrigMito
CYTOPLASM_Correlation_Manders_OrigDNA_OrigRNA
CYTOPLASM_Correlation_Manders_OrigER_OrigAGP
CYTOPLASM_Correlation_Manders_OrigER_OrigDNA
CYTOPLASM_Correlation_Manders_OrigER_OrigMito
CYTOPLASM_Correlation_Manders_OrigER_OrigRNA
CYTOPLASM_Correlation_Manders_OrigMito_OrigAGP
CYTOPLASM_Correlation_Manders_OrigMito_OrigDNA
CYTOPLASM_Correlation_Manders_OrigMito_OrigER
CYTOPLASM_Correlation_Manders_OrigMito_OrigRNA
CYTOPLASM_Correlation_Manders_OrigRNA_OrigAGP
CYTOPLASM_Correlation_Manders_OrigRNA_OrigDNA
CYTOPLASM_Correlation_Manders_OrigRNA_OrigER
CYTOPLASM_Correlation_Manders_OrigRNA_OrigMito
CYTOPLASM_Correlation_Overlap_OrigAGP_OrigDNA
CYTOPLASM_Correlation_Overlap_OrigAGP_OrigER
CYTOPLASM_Correlation_Overlap_OrigAGP_OrigMito
CYTOPLASM_Correlation_Overlap_OrigAGP_OrigRNA
CYTOPLASM_Correlation_Overlap_OrigDNA_OrigER
CYTOPLASM_Correlation_Overlap_OrigDNA_OrigMito
CYTOPLASM_Correlation_Overlap_OrigDNA_OrigRNA
CYTOPLASM_Correlation_Overlap_OrigER_OrigMito
CYTOPLASM_Correlation_Overlap_OrigER_OrigRNA
CYTOPLASM_Correlation_Overlap_OrigMito_OrigRNA
CYTOPLASM_Correlation_RWC_OrigAGP_OrigDNA
CYTOPLASM_Correlation_RWC_OrigAGP_OrigER
CYTOPLASM_Correlation_RWC_OrigAGP_OrigMito
CYTOPLASM_Correlation_RWC_OrigAGP_OrigRNA
CYTOPLASM_Correlation_RWC_OrigDNA_OrigAGP
CYTOPLASM_Correlation_RWC_OrigDNA_OrigER
CYTOPLASM_Correlation_RWC_OrigDNA_OrigMito
CYTOPLASM_Correlation_RWC_OrigDNA_OrigRNA
CYTOPLASM_Correlation_RWC_OrigER_OrigAGP
CYTOPLASM_Correlation_RWC_OrigER_OrigDNA
CYTOPLASM_Correlation_RWC_OrigER_OrigMito
CYTOPLASM_Correlation_RWC_OrigER_OrigRNA
CYTOPLASM_Correlation_RWC_OrigMito_OrigAGP
CYTOPLASM_Correlation_RWC_OrigMito_OrigDNA
CYTOPLASM_Correlation_RWC_OrigMito_OrigER
CYTOPLASM_Correlation_RWC_OrigMito_OrigRNA
CYTOPLASM_Correlation_RWC_OrigRNA_OrigAGP
CYTOPLASM_Correlation_RWC_OrigRNA_OrigDNA
CYTOPLASM_Correlation_RWC_OrigRNA_OrigER
CYTOPLASM_Correlation_RWC_OrigRNA_OrigMito
CYTOPLASM_Granularity_1_OrigAGP
CYTOPLASM_Granularity_1_OrigDNA
CYTOPLASM_Granularity_1_OrigER
CYTOPLASM_Granularity_1_OrigMito
CYTOPLASM_Granularity_1_OrigRNA
CYTOPLASM_Granularity_2_OrigAGP
CYTOPLASM_Granularity_2_OrigDNA
CYTOPLASM_Granularity_2_OrigER
CYTOPLASM_Granularity_2_OrigMito
CYTOPLASM_Granularity_2_OrigRNA
CYTOPLASM_Granularity_3_OrigAGP
CYTOPLASM_Granularity_3_OrigDNA
CYTOPLASM_Granularity_3_OrigER
CYTOPLASM_Granularity_3_OrigMito
CYTOPLASM_Granularity_3_OrigRNA
CYTOPLASM_Granularity_4_OrigAGP
CYTOPLASM_Granularity_4_OrigDNA
CYTOPLASM_Granularity_4_OrigER
CYTOPLASM_Granularity_4_OrigMito
CYTOPLASM_Granularity_4_OrigRNA
CYTOPLASM_Granularity_5_OrigAGP
CYTOPLASM_Granularity_5_OrigDNA
CYTOPLASM_Granularity_5_OrigER
CYTOPLASM_Granularity_5_OrigMito
CYTOPLASM_Granularity_5_OrigRNA
CYTOPLASM_Granularity_6_OrigDNA
CYTOPLASM_Granularity_6_OrigER
CYTOPLASM_Granularity_6_OrigMito
CYTOPLASM_Granularity_6_OrigRNA
CYTOPLASM_Granularity_7_OrigER
CYTOPLASM_Granularity_7_OrigMito
CYTOPLASM_Granularity_7_OrigRNA
CYTOPLASM_Intensity_IntegratedIntensityEdge_OrigAGP
CYTOPLASM_Intensity_IntegratedIntensityEdge_OrigDNA
CYTOPLASM_Intensity_IntegratedIntensityEdge_OrigER
CYTOPLASM_Intensity_IntegratedIntensityEdge_OrigMito
CYTOPLASM_Intensity_IntegratedIntensityEdge_OrigRNA
CYTOPLASM_Intensity_IntegratedIntensity_OrigAGP
CYTOPLASM_Intensity_IntegratedIntensity_OrigDNA
CYTOPLASM_Intensity_IntegratedIntensity_OrigER
CYTOPLASM_Intensity_IntegratedIntensity_OrigMito
CYTOPLASM_Intensity_IntegratedIntensity_OrigRNA
CYTOPLASM_Intensity_LowerQuartileIntensity_OrigAGP
CYTOPLASM_Intensity_LowerQuartileIntensity_OrigDNA
CYTOPLASM_Intensity_LowerQuartileIntensity_OrigER
CYTOPLASM_Intensity_LowerQuartileIntensity_OrigMito
CYTOPLASM_Intensity_LowerQuartileIntensity_OrigRNA
CYTOPLASM_Intensity_MADIntensity_OrigAGP
CYTOPLASM_Intensity_MADIntensity_OrigDNA
CYTOPLASM_Intensity_MADIntensity_OrigER
CYTOPLASM_Intensity_MADIntensity_OrigMito
CYTOPLASM_Intensity_MADIntensity_OrigRNA
CYTOPLASM_Intensity_MassDisplacement_OrigAGP
CYTOPLASM_Intensity_MassDisplacement_OrigDNA
CYTOPLASM_Intensity_MassDisplacement_OrigER
CYTOPLASM_Intensity_MassDisplacement_OrigMito
CYTOPLASM_Intensity_MassDisplacement_OrigRNA
CYTOPLASM_Intensity_MaxIntensityEdge_OrigAGP
CYTOPLASM_Intensity_MaxIntensityEdge_OrigDNA
CYTOPLASM_Intensity_MaxIntensityEdge_OrigER
CYTOPLASM_Intensity_MaxIntensityEdge_OrigMito
CYTOPLASM_Intensity_MaxIntensityEdge_OrigRNA
CYTOPLASM_Intensity_MaxIntensity_OrigAGP
CYTOPLASM_Intensity_MaxIntensity_OrigDNA
CYTOPLASM_Intensity_MaxIntensity_OrigER
CYTOPLASM_Intensity_MaxIntensity_OrigMito
CYTOPLASM_Intensity_MaxIntensity_OrigRNA
CYTOPLASM_Intensity_MeanIntensityEdge_OrigAGP
CYTOPLASM_Intensity_MeanIntensityEdge_OrigDNA
CYTOPLASM_Intensity_MeanIntensityEdge_OrigER
CYTOPLASM_Intensity_MeanIntensityEdge_OrigMito
CYTOPLASM_Intensity_MeanIntensityEdge_OrigRNA
CYTOPLASM_Intensity_MeanIntensity_OrigAGP
CYTOPLASM_Intensity_MeanIntensity_OrigDNA
CYTOPLASM_Intensity_MeanIntensity_OrigER
CYTOPLASM_Intensity_MeanIntensity_OrigMito
CYTOPLASM_Intensity_MeanIntensity_OrigRNA
CYTOPLASM_Intensity_MedianIntensity_OrigAGP
CYTOPLASM_Intensity_MedianIntensity_OrigDNA
CYTOPLASM_Intensity_MedianIntensity_OrigER
CYTOPLASM_Intensity_MedianIntensity_OrigMito
CYTOPLASM_Intensity_MedianIntensity_OrigRNA
CYTOPLASM_Intensity_MinIntensityEdge_OrigAGP
CYTOPLASM_Intensity_MinIntensityEdge_OrigDNA
CYTOPLASM_Intensity_MinIntensityEdge_OrigER
CYTOPLASM_Intensity_MinIntensityEdge_OrigMito
CYTOPLASM_Intensity_MinIntensityEdge_OrigRNA
CYTOPLASM_Intensity_MinIntensity_OrigAGP
CYTOPLASM_Intensity_MinIntensity_OrigDNA
CYTOPLASM_Intensity_MinIntensity_OrigER
CYTOPLASM_Intensity_MinIntensity_OrigMito
CYTOPLASM_Intensity_MinIntensity_OrigRNA
CYTOPLASM_Intensity_StdIntensityEdge_OrigAGP
CYTOPLASM_Intensity_StdIntensityEdge_OrigDNA
CYTOPLASM_Intensity_StdIntensityEdge_OrigER
CYTOPLASM_Intensity_StdIntensityEdge_OrigMito
CYTOPLASM_Intensity_StdIntensityEdge_OrigRNA
CYTOPLASM_Intensity_StdIntensity_OrigAGP
CYTOPLASM_Intensity_StdIntensity_OrigDNA
CYTOPLASM_Intensity_StdIntensity_OrigER
CYTOPLASM_Intensity_StdIntensity_OrigMito
CYTOPLASM_Intensity_StdIntensity_OrigRNA
CYTOPLASM_Intensity_UpperQuartileIntensity_OrigAGP
CYTOPLASM_Intensity_UpperQuartileIntensity_OrigDNA
CYTOPLASM_Intensity_UpperQuartileIntensity_OrigER
CYTOPLASM_Intensity_UpperQuartileIntensity_OrigMito
CYTOPLASM_Intensity_UpperQuartileIntensity_OrigRNA
CYTOPLASM_Location_CenterMassIntensity_X_OrigAGP
CYTOPLASM_Location_CenterMassIntensity_X_OrigDNA
CYTOPLASM_Location_CenterMassIntensity_X_OrigER
CYTOPLASM_Location_CenterMassIntensity_X_OrigMito
CYTOPLASM_Location_CenterMassIntensity_X_OrigRNA
CYTOPLASM_Location_CenterMassIntensity_Y_OrigAGP
CYTOPLASM_Location_CenterMassIntensity_Y_OrigDNA
CYTOPLASM_Location_CenterMassIntensity_Y_OrigER
CYTOPLASM_Location_CenterMassIntensity_Y_OrigMito
CYTOPLASM_Location_CenterMassIntensity_Y_OrigRNA
CYTOPLASM_Location_Center_X
CYTOPLASM_Location_Center_Y
CYTOPLASM_Location_MaxIntensity_X_OrigAGP
CYTOPLASM_Location_MaxIntensity_X_OrigDNA
CYTOPLASM_Location_MaxIntensity_X_OrigER
CYTOPLASM_Location_MaxIntensity_X_OrigMito
CYTOPLASM_Location_MaxIntensity_X_OrigRNA
CYTOPLASM_Location_MaxIntensity_Y_OrigAGP
CYTOPLASM_Location_MaxIntensity_Y_OrigDNA
CYTOPLASM_Location_MaxIntensity_Y_OrigER
CYTOPLASM_Location_MaxIntensity_Y_OrigMito
CYTOPLASM_Location_MaxIntensity_Y_OrigRNA
CYTOPLASM_Number_Object_Number
CYTOPLASM_Parent_Cells
CYTOPLASM_Parent_Nuclei
CYTOPLASM_RadialDistribution_FracAtD_OrigAGP_1of4
CYTOPLASM_RadialDistribution_FracAtD_OrigAGP_2of4
CYTOPLASM_RadialDistribution_FracAtD_OrigAGP_3of4
CYTOPLASM_RadialDistribution_FracAtD_OrigAGP_4of4
CYTOPLASM_RadialDistribution_FracAtD_OrigDNA_1of4
CYTOPLASM_RadialDistribution_FracAtD_OrigDNA_2of4
CYTOPLASM_RadialDistribution_FracAtD_OrigDNA_3of4
CYTOPLASM_RadialDistribution_FracAtD_OrigDNA_4of4
CYTOPLASM_RadialDistribution_FracAtD_OrigER_1of4
CYTOPLASM_RadialDistribution_FracAtD_OrigER_2of4
CYTOPLASM_RadialDistribution_FracAtD_OrigER_3of4
CYTOPLASM_RadialDistribution_FracAtD_OrigER_4of4
CYTOPLASM_RadialDistribution_FracAtD_OrigMito_1of4
CYTOPLASM_RadialDistribution_FracAtD_OrigMito_2of4
CYTOPLASM_RadialDistribution_FracAtD_OrigMito_3of4
CYTOPLASM_RadialDistribution_FracAtD_OrigMito_4of4
CYTOPLASM_RadialDistribution_FracAtD_OrigRNA_1of4
CYTOPLASM_RadialDistribution_FracAtD_OrigRNA_2of4
CYTOPLASM_RadialDistribution_FracAtD_OrigRNA_3of4
CYTOPLASM_RadialDistribution_FracAtD_OrigRNA_4of4
CYTOPLASM_RadialDistribution_MeanFrac_OrigAGP_1of4
CYTOPLASM_RadialDistribution_MeanFrac_OrigAGP_2of4
CYTOPLASM_RadialDistribution_MeanFrac_OrigAGP_3of4
CYTOPLASM_RadialDistribution_MeanFrac_OrigAGP_4of4
CYTOPLASM_RadialDistribution_MeanFrac_OrigDNA_1of4
CYTOPLASM_RadialDistribution_MeanFrac_OrigDNA_2of4
CYTOPLASM_RadialDistribution_MeanFrac_OrigDNA_3of4
CYTOPLASM_RadialDistribution_MeanFrac_OrigDNA_4of4
CYTOPLASM_RadialDistribution_MeanFrac_OrigER_1of4
CYTOPLASM_RadialDistribution_MeanFrac_OrigER_2of4
CYTOPLASM_RadialDistribution_MeanFrac_OrigER_3of4
CYTOPLASM_RadialDistribution_MeanFrac_OrigER_4of4
CYTOPLASM_RadialDistribution_MeanFrac_OrigMito_1of4
CYTOPLASM_RadialDistribution_MeanFrac_OrigMito_2of4
CYTOPLASM_RadialDistribution_MeanFrac_OrigMito_3of4
CYTOPLASM_RadialDistribution_MeanFrac_OrigMito_4of4
CYTOPLASM_RadialDistribution_MeanFrac_OrigRNA_1of4
CYTOPLASM_RadialDistribution_MeanFrac_OrigRNA_2of4
CYTOPLASM_RadialDistribution_MeanFrac_OrigRNA_3of4
CYTOPLASM_RadialDistribution_MeanFrac_OrigRNA_4of4
CYTOPLASM_RadialDistribution_RadialCV_OrigAGP_1of4
CYTOPLASM_RadialDistribution_RadialCV_OrigAGP_2of4
CYTOPLASM_RadialDistribution_RadialCV_OrigAGP_3of4
CYTOPLASM_RadialDistribution_RadialCV_OrigAGP_4of4
CYTOPLASM_RadialDistribution_RadialCV_OrigDNA_1of4
CYTOPLASM_RadialDistribution_RadialCV_OrigDNA_2of4
CYTOPLASM_RadialDistribution_RadialCV_OrigDNA_3of4
CYTOPLASM_RadialDistribution_RadialCV_OrigDNA_4of4
CYTOPLASM_RadialDistribution_RadialCV_OrigER_1of4
CYTOPLASM_RadialDistribution_RadialCV_OrigER_2of4
CYTOPLASM_RadialDistribution_RadialCV_OrigER_3of4
CYTOPLASM_RadialDistribution_RadialCV_OrigER_4of4
CYTOPLASM_RadialDistribution_RadialCV_OrigMito_1of4
CYTOPLASM_RadialDistribution_RadialCV_OrigMito_2of4
CYTOPLASM_RadialDistribution_RadialCV_OrigMito_3of4
CYTOPLASM_RadialDistribution_RadialCV_OrigMito_4of4
CYTOPLASM_RadialDistribution_RadialCV_OrigRNA_1of4
CYTOPLASM_RadialDistribution_RadialCV_OrigRNA_2of4
CYTOPLASM_RadialDistribution_RadialCV_OrigRNA_3of4
CYTOPLASM_RadialDistribution_RadialCV_OrigRNA_4of4
CYTOPLASM_Texture_AngularSecondMoment_RescaleIntensityAGP_10_00_256
CYTOPLASM_Texture_AngularSecondMoment_RescaleIntensityAGP_10_01_256
CYTOPLASM_Texture_AngularSecondMoment_RescaleIntensityAGP_10_02_256
CYTOPLASM_Texture_AngularSecondMoment_RescaleIntensityAGP_10_03_256
CYTOPLASM_Texture_AngularSecondMoment_RescaleIntensityAGP_2_00_256
CYTOPLASM_Texture_AngularSecondMoment_RescaleIntensityAGP_2_01_256
CYTOPLASM_Texture_AngularSecondMoment_RescaleIntensityAGP_2_02_256
CYTOPLASM_Texture_AngularSecondMoment_RescaleIntensityAGP_2_03_256
CYTOPLASM_Texture_AngularSecondMoment_RescaleIntensityAGP_5_00_256
CYTOPLASM_Texture_AngularSecondMoment_RescaleIntensityAGP_5_01_256
CYTOPLASM_Texture_AngularSecondMoment_RescaleIntensityAGP_5_02_256
CYTOPLASM_Texture_AngularSecondMoment_RescaleIntensityAGP_5_03_256
CYTOPLASM_Texture_AngularSecondMoment_RescaleIntensityDNA_10_00_256
CYTOPLASM_Texture_AngularSecondMoment_RescaleIntensityDNA_10_01_256
CYTOPLASM_Texture_AngularSecondMoment_RescaleIntensityDNA_10_02_256
CYTOPLASM_Texture_AngularSecondMoment_RescaleIntensityDNA_10_03_256
CYTOPLASM_Texture_AngularSecondMoment_RescaleIntensityDNA_2_00_256
CYTOPLASM_Texture_AngularSecondMoment_RescaleIntensityDNA_2_01_256
CYTOPLASM_Texture_AngularSecondMoment_RescaleIntensityDNA_2_02_256
CYTOPLASM_Texture_AngularSecondMoment_RescaleIntensityDNA_2_03_256
CYTOPLASM_Texture_AngularSecondMoment_RescaleIntensityDNA_5_00_256
CYTOPLASM_Texture_AngularSecondMoment_RescaleIntensityDNA_5_01_256
CYTOPLASM_Texture_AngularSecondMoment_RescaleIntensityDNA_5_02_256
CYTOPLASM_Texture_AngularSecondMoment_RescaleIntensityDNA_5_03_256
CYTOPLASM_Texture_AngularSecondMoment_RescaleIntensityER_10_00_256
CYTOPLASM_Texture_AngularSecondMoment_RescaleIntensityER_10_01_256
CYTOPLASM_Texture_AngularSecondMoment_RescaleIntensityER_10_02_256
CYTOPLASM_Texture_AngularSecondMoment_RescaleIntensityER_10_03_256
CYTOPLASM_Texture_AngularSecondMoment_RescaleIntensityER_2_00_256
CYTOPLASM_Texture_AngularSecondMoment_RescaleIntensityER_2_01_256
CYTOPLASM_Texture_AngularSecondMoment_RescaleIntensityER_2_02_256
CYTOPLASM_Texture_AngularSecondMoment_RescaleIntensityER_2_03_256
CYTOPLASM_Texture_AngularSecondMoment_RescaleIntensityER_5_00_256
CYTOPLASM_Texture_AngularSecondMoment_RescaleIntensityER_5_01_256
CYTOPLASM_Texture_AngularSecondMoment_RescaleIntensityER_5_02_256
CYTOPLASM_Texture_AngularSecondMoment_RescaleIntensityER_5_03_256
CYTOPLASM_Texture_AngularSecondMoment_RescaleIntensityMito_10_00_256
CYTOPLASM_Texture_AngularSecondMoment_RescaleIntensityMito_10_01_256
CYTOPLASM_Texture_AngularSecondMoment_RescaleIntensityMito_10_02_256
CYTOPLASM_Texture_AngularSecondMoment_RescaleIntensityMito_10_03_256
CYTOPLASM_Texture_AngularSecondMoment_RescaleIntensityMito_2_00_256
CYTOPLASM_Texture_AngularSecondMoment_RescaleIntensityMito_2_01_256
CYTOPLASM_Texture_AngularSecondMoment_RescaleIntensityMito_2_02_256
CYTOPLASM_Texture_AngularSecondMoment_RescaleIntensityMito_2_03_256
CYTOPLASM_Texture_AngularSecondMoment_RescaleIntensityMito_5_00_256
CYTOPLASM_Texture_AngularSecondMoment_RescaleIntensityMito_5_01_256
CYTOPLASM_Texture_AngularSecondMoment_RescaleIntensityMito_5_02_256
CYTOPLASM_Texture_AngularSecondMoment_RescaleIntensityMito_5_03_256
CYTOPLASM_Texture_AngularSecondMoment_RescaleIntensityRNA_10_00_256
CYTOPLASM_Texture_AngularSecondMoment_RescaleIntensityRNA_10_01_256
CYTOPLASM_Texture_AngularSecondMoment_RescaleIntensityRNA_10_02_256
CYTOPLASM_Texture_AngularSecondMoment_RescaleIntensityRNA_10_03_256
CYTOPLASM_Texture_AngularSecondMoment_RescaleIntensityRNA_2_00_256
CYTOPLASM_Texture_AngularSecondMoment_RescaleIntensityRNA_2_01_256
CYTOPLASM_Texture_AngularSecondMoment_RescaleIntensityRNA_2_02_256
CYTOPLASM_Texture_AngularSecondMoment_RescaleIntensityRNA_2_03_256
CYTOPLASM_Texture_AngularSecondMoment_RescaleIntensityRNA_5_00_256
CYTOPLASM_Texture_AngularSecondMoment_RescaleIntensityRNA_5_01_256
CYTOPLASM_Texture_AngularSecondMoment_RescaleIntensityRNA_5_02_256
CYTOPLASM_Texture_AngularSecondMoment_RescaleIntensityRNA_5_03_256
CYTOPLASM_Texture_Contrast_RescaleIntensityAGP_10_00_256
CYTOPLASM_Texture_Contrast_RescaleIntensityAGP_10_01_256
CYTOPLASM_Texture_Contrast_RescaleIntensityAGP_10_02_256
CYTOPLASM_Texture_Contrast_RescaleIntensityAGP_10_03_256
CYTOPLASM_Texture_Contrast_RescaleIntensityAGP_2_00_256
CYTOPLASM_Texture_Contrast_RescaleIntensityAGP_2_01_256
CYTOPLASM_Texture_Contrast_RescaleIntensityAGP_2_02_256
CYTOPLASM_Texture_Contrast_RescaleIntensityAGP_2_03_256
CYTOPLASM_Texture_Contrast_RescaleIntensityAGP_5_00_256
CYTOPLASM_Texture_Contrast_RescaleIntensityAGP_5_01_256
CYTOPLASM_Texture_Contrast_RescaleIntensityAGP_5_02_256
CYTOPLASM_Texture_Contrast_RescaleIntensityAGP_5_03_256
CYTOPLASM_Texture_Contrast_RescaleIntensityDNA_10_00_256
CYTOPLASM_Texture_Contrast_RescaleIntensityDNA_10_01_256
CYTOPLASM_Texture_Contrast_RescaleIntensityDNA_10_02_256
CYTOPLASM_Texture_Contrast_RescaleIntensityDNA_10_03_256
CYTOPLASM_Texture_Contrast_RescaleIntensityDNA_2_00_256
CYTOPLASM_Texture_Contrast_RescaleIntensityDNA_2_01_256
CYTOPLASM_Texture_Contrast_RescaleIntensityDNA_2_02_256
CYTOPLASM_Texture_Contrast_RescaleIntensityDNA_2_03_256
CYTOPLASM_Texture_Contrast_RescaleIntensityDNA_5_00_256
CYTOPLASM_Texture_Contrast_RescaleIntensityDNA_5_01_256
CYTOPLASM_Texture_Contrast_RescaleIntensityDNA_5_02_256
CYTOPLASM_Texture_Contrast_RescaleIntensityDNA_5_03_256
CYTOPLASM_Texture_Contrast_RescaleIntensityER_10_00_256
CYTOPLASM_Texture_Contrast_RescaleIntensityER_10_01_256
CYTOPLASM_Texture_Contrast_RescaleIntensityER_10_02_256
CYTOPLASM_Texture_Contrast_RescaleIntensityER_10_03_256
CYTOPLASM_Texture_Contrast_RescaleIntensityER_2_00_256
CYTOPLASM_Texture_Contrast_RescaleIntensityER_2_01_256
CYTOPLASM_Texture_Contrast_RescaleIntensityER_2_02_256
CYTOPLASM_Texture_Contrast_RescaleIntensityER_2_03_256
CYTOPLASM_Texture_Contrast_RescaleIntensityER_5_00_256
CYTOPLASM_Texture_Contrast_RescaleIntensityER_5_01_256
CYTOPLASM_Texture_Contrast_RescaleIntensityER_5_02_256
CYTOPLASM_Texture_Contrast_RescaleIntensityER_5_03_256
CYTOPLASM_Texture_Contrast_RescaleIntensityMito_10_00_256
CYTOPLASM_Texture_Contrast_RescaleIntensityMito_10_01_256
CYTOPLASM_Texture_Contrast_RescaleIntensityMito_10_02_256
CYTOPLASM_Texture_Contrast_RescaleIntensityMito_10_03_256
CYTOPLASM_Texture_Contrast_RescaleIntensityMito_2_00_256
CYTOPLASM_Texture_Contrast_RescaleIntensityMito_2_01_256
CYTOPLASM_Texture_Contrast_RescaleIntensityMito_2_02_256
CYTOPLASM_Texture_Contrast_RescaleIntensityMito_2_03_256
CYTOPLASM_Texture_Contrast_RescaleIntensityMito_5_00_256
CYTOPLASM_Texture_Contrast_RescaleIntensityMito_5_01_256
CYTOPLASM_Texture_Contrast_RescaleIntensityMito_5_02_256
CYTOPLASM_Texture_Contrast_RescaleIntensityMito_5_03_256
CYTOPLASM_Texture_Contrast_RescaleIntensityRNA_10_00_256
CYTOPLASM_Texture_Contrast_RescaleIntensityRNA_10_01_256
CYTOPLASM_Texture_Contrast_RescaleIntensityRNA_10_02_256
CYTOPLASM_Texture_Contrast_RescaleIntensityRNA_10_03_256
CYTOPLASM_Texture_Contrast_RescaleIntensityRNA_2_00_256
CYTOPLASM_Texture_Contrast_RescaleIntensityRNA_2_01_256
CYTOPLASM_Texture_Contrast_RescaleIntensityRNA_2_02_256
CYTOPLASM_Texture_Contrast_RescaleIntensityRNA_2_03_256
CYTOPLASM_Texture_Contrast_RescaleIntensityRNA_5_00_256
CYTOPLASM_Texture_Contrast_RescaleIntensityRNA_5_01_256
CYTOPLASM_Texture_Contrast_RescaleIntensityRNA_5_02_256
CYTOPLASM_Texture_Contrast_RescaleIntensityRNA_5_03_256
CYTOPLASM_Texture_Correlation_RescaleIntensityAGP_10_00_256
CYTOPLASM_Texture_Correlation_RescaleIntensityAGP_10_01_256
CYTOPLASM_Texture_Correlation_RescaleIntensityAGP_10_02_256
CYTOPLASM_Texture_Correlation_RescaleIntensityAGP_10_03_256
CYTOPLASM_Texture_Correlation_RescaleIntensityAGP_2_00_256
CYTOPLASM_Texture_Correlation_RescaleIntensityAGP_2_01_256
CYTOPLASM_Texture_Correlation_RescaleIntensityAGP_2_02_256
CYTOPLASM_Texture_Correlation_RescaleIntensityAGP_2_03_256
CYTOPLASM_Texture_Correlation_RescaleIntensityAGP_5_00_256
CYTOPLASM_Texture_Correlation_RescaleIntensityAGP_5_01_256
CYTOPLASM_Texture_Correlation_RescaleIntensityAGP_5_02_256
CYTOPLASM_Texture_Correlation_RescaleIntensityAGP_5_03_256
CYTOPLASM_Texture_Correlation_RescaleIntensityDNA_10_00_256
CYTOPLASM_Texture_Correlation_RescaleIntensityDNA_10_01_256
CYTOPLASM_Texture_Correlation_RescaleIntensityDNA_10_02_256
CYTOPLASM_Texture_Correlation_RescaleIntensityDNA_10_03_256
CYTOPLASM_Texture_Correlation_RescaleIntensityDNA_2_00_256
CYTOPLASM_Texture_Correlation_RescaleIntensityDNA_2_01_256
CYTOPLASM_Texture_Correlation_RescaleIntensityDNA_2_02_256
CYTOPLASM_Texture_Correlation_RescaleIntensityDNA_2_03_256
CYTOPLASM_Texture_Correlation_RescaleIntensityDNA_5_00_256
CYTOPLASM_Texture_Correlation_RescaleIntensityDNA_5_01_256
CYTOPLASM_Texture_Correlation_RescaleIntensityDNA_5_02_256
CYTOPLASM_Texture_Correlation_RescaleIntensityDNA_5_03_256
CYTOPLASM_Texture_Correlation_RescaleIntensityER_10_00_256
CYTOPLASM_Texture_Correlation_RescaleIntensityER_10_01_256
CYTOPLASM_Texture_Correlation_RescaleIntensityER_10_02_256
CYTOPLASM_Texture_Correlation_RescaleIntensityER_10_03_256
CYTOPLASM_Texture_Correlation_RescaleIntensityER_2_00_256
CYTOPLASM_Texture_Correlation_RescaleIntensityER_2_01_256
CYTOPLASM_Texture_Correlation_RescaleIntensityER_2_02_256
CYTOPLASM_Texture_Correlation_RescaleIntensityER_2_03_256
CYTOPLASM_Texture_Correlation_RescaleIntensityER_5_00_256
CYTOPLASM_Texture_Correlation_RescaleIntensityER_5_01_256
CYTOPLASM_Texture_Correlation_RescaleIntensityER_5_02_256
CYTOPLASM_Texture_Correlation_RescaleIntensityER_5_03_256
CYTOPLASM_Texture_Correlation_RescaleIntensityMito_10_00_256
CYTOPLASM_Texture_Correlation_RescaleIntensityMito_10_01_256
CYTOPLASM_Texture_Correlation_RescaleIntensityMito_10_02_256
CYTOPLASM_Texture_Correlation_RescaleIntensityMito_10_03_256
CYTOPLASM_Texture_Correlation_RescaleIntensityMito_2_00_256
CYTOPLASM_Texture_Correlation_RescaleIntensityMito_2_01_256
CYTOPLASM_Texture_Correlation_RescaleIntensityMito_2_02_256
CYTOPLASM_Texture_Correlation_RescaleIntensityMito_2_03_256
CYTOPLASM_Texture_Correlation_RescaleIntensityMito_5_00_256
CYTOPLASM_Texture_Correlation_RescaleIntensityMito_5_01_256
CYTOPLASM_Texture_Correlation_RescaleIntensityMito_5_02_256
CYTOPLASM_Texture_Correlation_RescaleIntensityMito_5_03_256
CYTOPLASM_Texture_Correlation_RescaleIntensityRNA_10_00_256
CYTOPLASM_Texture_Correlation_RescaleIntensityRNA_10_01_256
CYTOPLASM_Texture_Correlation_RescaleIntensityRNA_10_02_256
CYTOPLASM_Texture_Correlation_RescaleIntensityRNA_10_03_256
CYTOPLASM_Texture_Correlation_RescaleIntensityRNA_2_00_256
CYTOPLASM_Texture_Correlation_RescaleIntensityRNA_2_01_256
CYTOPLASM_Texture_Correlation_RescaleIntensityRNA_2_02_256
CYTOPLASM_Texture_Correlation_RescaleIntensityRNA_2_03_256
CYTOPLASM_Texture_Correlation_RescaleIntensityRNA_5_00_256
CYTOPLASM_Texture_Correlation_RescaleIntensityRNA_5_01_256
CYTOPLASM_Texture_Correlation_RescaleIntensityRNA_5_02_256
CYTOPLASM_Texture_Correlation_RescaleIntensityRNA_5_03_256
CYTOPLASM_Texture_DifferenceEntropy_RescaleIntensityAGP_10_00_256
CYTOPLASM_Texture_DifferenceEntropy_RescaleIntensityAGP_10_01_256
CYTOPLASM_Texture_DifferenceEntropy_RescaleIntensityAGP_10_02_256
CYTOPLASM_Texture_DifferenceEntropy_RescaleIntensityAGP_10_03_256
CYTOPLASM_Texture_DifferenceEntropy_RescaleIntensityAGP_2_00_256
CYTOPLASM_Texture_DifferenceEntropy_RescaleIntensityAGP_2_01_256
CYTOPLASM_Texture_DifferenceEntropy_RescaleIntensityAGP_2_02_256
CYTOPLASM_Texture_DifferenceEntropy_RescaleIntensityAGP_2_03_256
CYTOPLASM_Texture_DifferenceEntropy_RescaleIntensityAGP_5_00_256
CYTOPLASM_Texture_DifferenceEntropy_RescaleIntensityAGP_5_01_256
CYTOPLASM_Texture_DifferenceEntropy_RescaleIntensityAGP_5_02_256
CYTOPLASM_Texture_DifferenceEntropy_RescaleIntensityAGP_5_03_256
CYTOPLASM_Texture_DifferenceEntropy_RescaleIntensityDNA_10_00_256
CYTOPLASM_Texture_DifferenceEntropy_RescaleIntensityDNA_10_01_256
CYTOPLASM_Texture_DifferenceEntropy_RescaleIntensityDNA_10_02_256
CYTOPLASM_Texture_DifferenceEntropy_RescaleIntensityDNA_10_03_256
CYTOPLASM_Texture_DifferenceEntropy_RescaleIntensityDNA_2_00_256
CYTOPLASM_Texture_DifferenceEntropy_RescaleIntensityDNA_2_01_256
CYTOPLASM_Texture_DifferenceEntropy_RescaleIntensityDNA_2_02_256
CYTOPLASM_Texture_DifferenceEntropy_RescaleIntensityDNA_2_03_256
CYTOPLASM_Texture_DifferenceEntropy_RescaleIntensityDNA_5_00_256
CYTOPLASM_Texture_DifferenceEntropy_RescaleIntensityDNA_5_01_256
CYTOPLASM_Texture_DifferenceEntropy_RescaleIntensityDNA_5_02_256
CYTOPLASM_Texture_DifferenceEntropy_RescaleIntensityDNA_5_03_256
CYTOPLASM_Texture_DifferenceEntropy_RescaleIntensityER_10_00_256
CYTOPLASM_Texture_DifferenceEntropy_RescaleIntensityER_10_01_256
CYTOPLASM_Texture_DifferenceEntropy_RescaleIntensityER_10_02_256
CYTOPLASM_Texture_DifferenceEntropy_RescaleIntensityER_10_03_256
CYTOPLASM_Texture_DifferenceEntropy_RescaleIntensityER_2_00_256
CYTOPLASM_Texture_DifferenceEntropy_RescaleIntensityER_2_01_256
CYTOPLASM_Texture_DifferenceEntropy_RescaleIntensityER_2_02_256
CYTOPLASM_Texture_DifferenceEntropy_RescaleIntensityER_2_03_256
CYTOPLASM_Texture_DifferenceEntropy_RescaleIntensityER_5_00_256
CYTOPLASM_Texture_DifferenceEntropy_RescaleIntensityER_5_01_256
CYTOPLASM_Texture_DifferenceEntropy_RescaleIntensityER_5_02_256
CYTOPLASM_Texture_DifferenceEntropy_RescaleIntensityER_5_03_256
CYTOPLASM_Texture_DifferenceEntropy_RescaleIntensityMito_10_00_256
CYTOPLASM_Texture_DifferenceEntropy_RescaleIntensityMito_10_01_256
CYTOPLASM_Texture_DifferenceEntropy_RescaleIntensityMito_10_02_256
CYTOPLASM_Texture_DifferenceEntropy_RescaleIntensityMito_10_03_256
CYTOPLASM_Texture_DifferenceEntropy_RescaleIntensityMito_2_00_256
CYTOPLASM_Texture_DifferenceEntropy_RescaleIntensityMito_2_01_256
CYTOPLASM_Texture_DifferenceEntropy_RescaleIntensityMito_2_02_256
CYTOPLASM_Texture_DifferenceEntropy_RescaleIntensityMito_2_03_256
CYTOPLASM_Texture_DifferenceEntropy_RescaleIntensityMito_5_00_256
CYTOPLASM_Texture_DifferenceEntropy_RescaleIntensityMito_5_01_256
CYTOPLASM_Texture_DifferenceEntropy_RescaleIntensityMito_5_02_256
CYTOPLASM_Texture_DifferenceEntropy_RescaleIntensityMito_5_03_256
CYTOPLASM_Texture_DifferenceEntropy_RescaleIntensityRNA_10_00_256
CYTOPLASM_Texture_DifferenceEntropy_RescaleIntensityRNA_10_01_256
CYTOPLASM_Texture_DifferenceEntropy_RescaleIntensityRNA_10_02_256
CYTOPLASM_Texture_DifferenceEntropy_RescaleIntensityRNA_10_03_256
CYTOPLASM_Texture_DifferenceEntropy_RescaleIntensityRNA_2_00_256
CYTOPLASM_Texture_DifferenceEntropy_RescaleIntensityRNA_2_01_256
CYTOPLASM_Texture_DifferenceEntropy_RescaleIntensityRNA_2_02_256
CYTOPLASM_Texture_DifferenceEntropy_RescaleIntensityRNA_2_03_256
CYTOPLASM_Texture_DifferenceEntropy_RescaleIntensityRNA_5_00_256
CYTOPLASM_Texture_DifferenceEntropy_RescaleIntensityRNA_5_01_256
CYTOPLASM_Texture_DifferenceEntropy_RescaleIntensityRNA_5_02_256
CYTOPLASM_Texture_DifferenceEntropy_RescaleIntensityRNA_5_03_256
CYTOPLASM_Texture_DifferenceVariance_RescaleIntensityAGP_10_00_256
CYTOPLASM_Texture_DifferenceVariance_RescaleIntensityAGP_10_01_256
CYTOPLASM_Texture_DifferenceVariance_RescaleIntensityAGP_10_02_256
CYTOPLASM_Texture_DifferenceVariance_RescaleIntensityAGP_10_03_256
CYTOPLASM_Texture_DifferenceVariance_RescaleIntensityAGP_2_00_256
CYTOPLASM_Texture_DifferenceVariance_RescaleIntensityAGP_2_01_256
CYTOPLASM_Texture_DifferenceVariance_RescaleIntensityAGP_2_02_256
CYTOPLASM_Texture_DifferenceVariance_RescaleIntensityAGP_2_03_256
CYTOPLASM_Texture_DifferenceVariance_RescaleIntensityAGP_5_00_256
CYTOPLASM_Texture_DifferenceVariance_RescaleIntensityAGP_5_01_256
CYTOPLASM_Texture_DifferenceVariance_RescaleIntensityAGP_5_02_256
CYTOPLASM_Texture_DifferenceVariance_RescaleIntensityAGP_5_03_256
CYTOPLASM_Texture_DifferenceVariance_RescaleIntensityDNA_10_00_256
CYTOPLASM_Texture_DifferenceVariance_RescaleIntensityDNA_10_01_256
CYTOPLASM_Texture_DifferenceVariance_RescaleIntensityDNA_10_02_256
CYTOPLASM_Texture_DifferenceVariance_RescaleIntensityDNA_10_03_256
CYTOPLASM_Texture_DifferenceVariance_RescaleIntensityDNA_2_00_256
CYTOPLASM_Texture_DifferenceVariance_RescaleIntensityDNA_2_01_256
CYTOPLASM_Texture_DifferenceVariance_RescaleIntensityDNA_2_02_256
CYTOPLASM_Texture_DifferenceVariance_RescaleIntensityDNA_2_03_256
CYTOPLASM_Texture_DifferenceVariance_RescaleIntensityDNA_5_00_256
CYTOPLASM_Texture_DifferenceVariance_RescaleIntensityDNA_5_01_256
CYTOPLASM_Texture_DifferenceVariance_RescaleIntensityDNA_5_02_256
CYTOPLASM_Texture_DifferenceVariance_RescaleIntensityDNA_5_03_256
CYTOPLASM_Texture_DifferenceVariance_RescaleIntensityER_10_00_256
CYTOPLASM_Texture_DifferenceVariance_RescaleIntensityER_10_01_256
CYTOPLASM_Texture_DifferenceVariance_RescaleIntensityER_10_02_256
CYTOPLASM_Texture_DifferenceVariance_RescaleIntensityER_10_03_256
CYTOPLASM_Texture_DifferenceVariance_RescaleIntensityER_2_00_256
CYTOPLASM_Texture_DifferenceVariance_RescaleIntensityER_2_01_256
CYTOPLASM_Texture_DifferenceVariance_RescaleIntensityER_2_02_256
CYTOPLASM_Texture_DifferenceVariance_RescaleIntensityER_2_03_256
CYTOPLASM_Texture_DifferenceVariance_RescaleIntensityER_5_00_256
CYTOPLASM_Texture_DifferenceVariance_RescaleIntensityER_5_01_256
CYTOPLASM_Texture_DifferenceVariance_RescaleIntensityER_5_02_256
CYTOPLASM_Texture_DifferenceVariance_RescaleIntensityER_5_03_256
CYTOPLASM_Texture_DifferenceVariance_RescaleIntensityMito_10_00_256
CYTOPLASM_Texture_DifferenceVariance_RescaleIntensityMito_10_01_256
CYTOPLASM_Texture_DifferenceVariance_RescaleIntensityMito_10_02_256
CYTOPLASM_Texture_DifferenceVariance_RescaleIntensityMito_10_03_256
CYTOPLASM_Texture_DifferenceVariance_RescaleIntensityMito_2_00_256
CYTOPLASM_Texture_DifferenceVariance_RescaleIntensityMito_2_01_256
CYTOPLASM_Texture_DifferenceVariance_RescaleIntensityMito_2_02_256
CYTOPLASM_Texture_DifferenceVariance_RescaleIntensityMito_2_03_256
CYTOPLASM_Texture_DifferenceVariance_RescaleIntensityMito_5_00_256
CYTOPLASM_Texture_DifferenceVariance_RescaleIntensityMito_5_01_256
CYTOPLASM_Texture_DifferenceVariance_RescaleIntensityMito_5_02_256
CYTOPLASM_Texture_DifferenceVariance_RescaleIntensityMito_5_03_256
CYTOPLASM_Texture_DifferenceVariance_RescaleIntensityRNA_10_00_256
CYTOPLASM_Texture_DifferenceVariance_RescaleIntensityRNA_10_01_256
CYTOPLASM_Texture_DifferenceVariance_RescaleIntensityRNA_10_02_256
CYTOPLASM_Texture_DifferenceVariance_RescaleIntensityRNA_10_03_256
CYTOPLASM_Texture_DifferenceVariance_RescaleIntensityRNA_2_00_256
CYTOPLASM_Texture_DifferenceVariance_RescaleIntensityRNA_2_01_256
CYTOPLASM_Texture_DifferenceVariance_RescaleIntensityRNA_2_02_256
CYTOPLASM_Texture_DifferenceVariance_RescaleIntensityRNA_2_03_256
CYTOPLASM_Texture_DifferenceVariance_RescaleIntensityRNA_5_00_256
CYTOPLASM_Texture_DifferenceVariance_RescaleIntensityRNA_5_01_256
CYTOPLASM_Texture_DifferenceVariance_RescaleIntensityRNA_5_02_256
CYTOPLASM_Texture_DifferenceVariance_RescaleIntensityRNA_5_03_256
CYTOPLASM_Texture_Entropy_RescaleIntensityAGP_10_00_256
CYTOPLASM_Texture_Entropy_RescaleIntensityAGP_10_01_256
CYTOPLASM_Texture_Entropy_RescaleIntensityAGP_10_02_256
CYTOPLASM_Texture_Entropy_RescaleIntensityAGP_10_03_256
CYTOPLASM_Texture_Entropy_RescaleIntensityAGP_2_00_256
CYTOPLASM_Texture_Entropy_RescaleIntensityAGP_2_01_256
CYTOPLASM_Texture_Entropy_RescaleIntensityAGP_2_02_256
CYTOPLASM_Texture_Entropy_RescaleIntensityAGP_2_03_256
CYTOPLASM_Texture_Entropy_RescaleIntensityAGP_5_00_256
CYTOPLASM_Texture_Entropy_RescaleIntensityAGP_5_01_256
CYTOPLASM_Texture_Entropy_RescaleIntensityAGP_5_02_256
CYTOPLASM_Texture_Entropy_RescaleIntensityAGP_5_03_256
CYTOPLASM_Texture_Entropy_RescaleIntensityDNA_10_00_256
CYTOPLASM_Texture_Entropy_RescaleIntensityDNA_10_01_256
CYTOPLASM_Texture_Entropy_RescaleIntensityDNA_10_02_256
CYTOPLASM_Texture_Entropy_RescaleIntensityDNA_10_03_256
CYTOPLASM_Texture_Entropy_RescaleIntensityDNA_2_00_256
CYTOPLASM_Texture_Entropy_RescaleIntensityDNA_2_01_256
CYTOPLASM_Texture_Entropy_RescaleIntensityDNA_2_02_256
CYTOPLASM_Texture_Entropy_RescaleIntensityDNA_2_03_256
CYTOPLASM_Texture_Entropy_RescaleIntensityDNA_5_00_256
CYTOPLASM_Texture_Entropy_RescaleIntensityDNA_5_01_256
CYTOPLASM_Texture_Entropy_RescaleIntensityDNA_5_02_256
CYTOPLASM_Texture_Entropy_RescaleIntensityDNA_5_03_256
CYTOPLASM_Texture_Entropy_RescaleIntensityER_10_00_256
CYTOPLASM_Texture_Entropy_RescaleIntensityER_10_01_256
CYTOPLASM_Texture_Entropy_RescaleIntensityER_10_02_256
CYTOPLASM_Texture_Entropy_RescaleIntensityER_10_03_256
CYTOPLASM_Texture_Entropy_RescaleIntensityER_2_00_256
CYTOPLASM_Texture_Entropy_RescaleIntensityER_2_01_256
CYTOPLASM_Texture_Entropy_RescaleIntensityER_2_02_256
CYTOPLASM_Texture_Entropy_RescaleIntensityER_2_03_256
CYTOPLASM_Texture_Entropy_RescaleIntensityER_5_00_256
CYTOPLASM_Texture_Entropy_RescaleIntensityER_5_01_256
CYTOPLASM_Texture_Entropy_RescaleIntensityER_5_02_256
CYTOPLASM_Texture_Entropy_RescaleIntensityER_5_03_256
CYTOPLASM_Texture_Entropy_RescaleIntensityMito_10_00_256
CYTOPLASM_Texture_Entropy_RescaleIntensityMito_10_01_256
CYTOPLASM_Texture_Entropy_RescaleIntensityMito_10_02_256
CYTOPLASM_Texture_Entropy_RescaleIntensityMito_10_03_256
CYTOPLASM_Texture_Entropy_RescaleIntensityMito_2_00_256
CYTOPLASM_Texture_Entropy_RescaleIntensityMito_2_01_256
CYTOPLASM_Texture_Entropy_RescaleIntensityMito_2_02_256
CYTOPLASM_Texture_Entropy_RescaleIntensityMito_2_03_256
CYTOPLASM_Texture_Entropy_RescaleIntensityMito_5_00_256
CYTOPLASM_Texture_Entropy_RescaleIntensityMito_5_01_256
CYTOPLASM_Texture_Entropy_RescaleIntensityMito_5_02_256
CYTOPLASM_Texture_Entropy_RescaleIntensityMito_5_03_256
CYTOPLASM_Texture_Entropy_RescaleIntensityRNA_10_00_256
CYTOPLASM_Texture_Entropy_RescaleIntensityRNA_10_01_256
CYTOPLASM_Texture_Entropy_RescaleIntensityRNA_10_02_256
CYTOPLASM_Texture_Entropy_RescaleIntensityRNA_10_03_256
CYTOPLASM_Texture_Entropy_RescaleIntensityRNA_2_00_256
CYTOPLASM_Texture_Entropy_RescaleIntensityRNA_2_01_256
CYTOPLASM_Texture_Entropy_RescaleIntensityRNA_2_02_256
CYTOPLASM_Texture_Entropy_RescaleIntensityRNA_2_03_256
CYTOPLASM_Texture_Entropy_RescaleIntensityRNA_5_00_256
CYTOPLASM_Texture_Entropy_RescaleIntensityRNA_5_01_256
CYTOPLASM_Texture_Entropy_RescaleIntensityRNA_5_02_256
CYTOPLASM_Texture_Entropy_RescaleIntensityRNA_5_03_256
CYTOPLASM_Texture_InfoMeas1_RescaleIntensityAGP_10_00_256
CYTOPLASM_Texture_InfoMeas1_RescaleIntensityAGP_10_01_256
CYTOPLASM_Texture_InfoMeas1_RescaleIntensityAGP_10_02_256
CYTOPLASM_Texture_InfoMeas1_RescaleIntensityAGP_10_03_256
CYTOPLASM_Texture_InfoMeas1_RescaleIntensityAGP_2_00_256
CYTOPLASM_Texture_InfoMeas1_RescaleIntensityAGP_2_01_256
CYTOPLASM_Texture_InfoMeas1_RescaleIntensityAGP_2_02_256
CYTOPLASM_Texture_InfoMeas1_RescaleIntensityAGP_2_03_256
CYTOPLASM_Texture_InfoMeas1_RescaleIntensityAGP_5_00_256
CYTOPLASM_Texture_InfoMeas1_RescaleIntensityAGP_5_01_256
CYTOPLASM_Texture_InfoMeas1_RescaleIntensityAGP_5_02_256
CYTOPLASM_Texture_InfoMeas1_RescaleIntensityAGP_5_03_256
CYTOPLASM_Texture_InfoMeas1_RescaleIntensityDNA_10_00_256
CYTOPLASM_Texture_InfoMeas1_RescaleIntensityDNA_10_01_256
CYTOPLASM_Texture_InfoMeas1_RescaleIntensityDNA_10_02_256
CYTOPLASM_Texture_InfoMeas1_RescaleIntensityDNA_10_03_256
CYTOPLASM_Texture_InfoMeas1_RescaleIntensityDNA_2_00_256
CYTOPLASM_Texture_InfoMeas1_RescaleIntensityDNA_2_01_256
CYTOPLASM_Texture_InfoMeas1_RescaleIntensityDNA_2_02_256
CYTOPLASM_Texture_InfoMeas1_RescaleIntensityDNA_2_03_256
CYTOPLASM_Texture_InfoMeas1_RescaleIntensityDNA_5_00_256
CYTOPLASM_Texture_InfoMeas1_RescaleIntensityDNA_5_01_256
CYTOPLASM_Texture_InfoMeas1_RescaleIntensityDNA_5_02_256
CYTOPLASM_Texture_InfoMeas1_RescaleIntensityDNA_5_03_256
CYTOPLASM_Texture_InfoMeas1_RescaleIntensityER_10_00_256
CYTOPLASM_Texture_InfoMeas1_RescaleIntensityER_10_01_256
CYTOPLASM_Texture_InfoMeas1_RescaleIntensityER_10_02_256
CYTOPLASM_Texture_InfoMeas1_RescaleIntensityER_10_03_256
CYTOPLASM_Texture_InfoMeas1_RescaleIntensityER_2_00_256
CYTOPLASM_Texture_InfoMeas1_RescaleIntensityER_2_01_256
CYTOPLASM_Texture_InfoMeas1_RescaleIntensityER_2_02_256
CYTOPLASM_Texture_InfoMeas1_RescaleIntensityER_2_03_256
CYTOPLASM_Texture_InfoMeas1_RescaleIntensityER_5_00_256
CYTOPLASM_Texture_InfoMeas1_RescaleIntensityER_5_01_256
CYTOPLASM_Texture_InfoMeas1_RescaleIntensityER_5_02_256
CYTOPLASM_Texture_InfoMeas1_RescaleIntensityER_5_03_256
CYTOPLASM_Texture_InfoMeas1_RescaleIntensityMito_10_00_256
CYTOPLASM_Texture_InfoMeas1_RescaleIntensityMito_10_01_256
CYTOPLASM_Texture_InfoMeas1_RescaleIntensityMito_10_02_256
CYTOPLASM_Texture_InfoMeas1_RescaleIntensityMito_10_03_256
CYTOPLASM_Texture_InfoMeas1_RescaleIntensityMito_2_00_256
CYTOPLASM_Texture_InfoMeas1_RescaleIntensityMito_2_01_256
CYTOPLASM_Texture_InfoMeas1_RescaleIntensityMito_2_02_256
CYTOPLASM_Texture_InfoMeas1_RescaleIntensityMito_2_03_256
CYTOPLASM_Texture_InfoMeas1_RescaleIntensityMito_5_00_256
CYTOPLASM_Texture_InfoMeas1_RescaleIntensityMito_5_01_256
CYTOPLASM_Texture_InfoMeas1_RescaleIntensityMito_5_02_256
CYTOPLASM_Texture_InfoMeas1_RescaleIntensityMito_5_03_256
CYTOPLASM_Texture_InfoMeas1_RescaleIntensityRNA_10_00_256
CYTOPLASM_Texture_InfoMeas1_RescaleIntensityRNA_10_01_256
CYTOPLASM_Texture_InfoMeas1_RescaleIntensityRNA_10_02_256
CYTOPLASM_Texture_InfoMeas1_RescaleIntensityRNA_10_03_256
CYTOPLASM_Texture_InfoMeas1_RescaleIntensityRNA_2_00_256
CYTOPLASM_Texture_InfoMeas1_RescaleIntensityRNA_2_01_256
CYTOPLASM_Texture_InfoMeas1_RescaleIntensityRNA_2_02_256
CYTOPLASM_Texture_InfoMeas1_RescaleIntensityRNA_2_03_256
CYTOPLASM_Texture_InfoMeas1_RescaleIntensityRNA_5_00_256
CYTOPLASM_Texture_InfoMeas1_RescaleIntensityRNA_5_01_256
CYTOPLASM_Texture_InfoMeas1_RescaleIntensityRNA_5_02_256
CYTOPLASM_Texture_InfoMeas1_RescaleIntensityRNA_5_03_256
CYTOPLASM_Texture_InfoMeas2_RescaleIntensityAGP_10_00_256
CYTOPLASM_Texture_InfoMeas2_RescaleIntensityAGP_10_01_256
CYTOPLASM_Texture_InfoMeas2_RescaleIntensityAGP_10_02_256
CYTOPLASM_Texture_InfoMeas2_RescaleIntensityAGP_10_03_256
CYTOPLASM_Texture_InfoMeas2_RescaleIntensityAGP_2_00_256
CYTOPLASM_Texture_InfoMeas2_RescaleIntensityAGP_2_01_256
CYTOPLASM_Texture_InfoMeas2_RescaleIntensityAGP_2_02_256
CYTOPLASM_Texture_InfoMeas2_RescaleIntensityAGP_2_03_256
CYTOPLASM_Texture_InfoMeas2_RescaleIntensityAGP_5_00_256
CYTOPLASM_Texture_InfoMeas2_RescaleIntensityAGP_5_01_256
CYTOPLASM_Texture_InfoMeas2_RescaleIntensityAGP_5_02_256
CYTOPLASM_Texture_InfoMeas2_RescaleIntensityAGP_5_03_256
CYTOPLASM_Texture_InfoMeas2_RescaleIntensityDNA_10_00_256
CYTOPLASM_Texture_InfoMeas2_RescaleIntensityDNA_10_01_256
CYTOPLASM_Texture_InfoMeas2_RescaleIntensityDNA_10_02_256
CYTOPLASM_Texture_InfoMeas2_RescaleIntensityDNA_10_03_256
CYTOPLASM_Texture_InfoMeas2_RescaleIntensityDNA_2_00_256
CYTOPLASM_Texture_InfoMeas2_RescaleIntensityDNA_2_01_256
CYTOPLASM_Texture_InfoMeas2_RescaleIntensityDNA_2_02_256
CYTOPLASM_Texture_InfoMeas2_RescaleIntensityDNA_2_03_256
CYTOPLASM_Texture_InfoMeas2_RescaleIntensityDNA_5_00_256
CYTOPLASM_Texture_InfoMeas2_RescaleIntensityDNA_5_01_256
CYTOPLASM_Texture_InfoMeas2_RescaleIntensityDNA_5_02_256
CYTOPLASM_Texture_InfoMeas2_RescaleIntensityDNA_5_03_256
CYTOPLASM_Texture_InfoMeas2_RescaleIntensityER_10_00_256
CYTOPLASM_Texture_InfoMeas2_RescaleIntensityER_10_01_256
CYTOPLASM_Texture_InfoMeas2_RescaleIntensityER_10_02_256
CYTOPLASM_Texture_InfoMeas2_RescaleIntensityER_10_03_256
CYTOPLASM_Texture_InfoMeas2_RescaleIntensityER_2_00_256
CYTOPLASM_Texture_InfoMeas2_RescaleIntensityER_2_01_256
CYTOPLASM_Texture_InfoMeas2_RescaleIntensityER_2_02_256
CYTOPLASM_Texture_InfoMeas2_RescaleIntensityER_2_03_256
CYTOPLASM_Texture_InfoMeas2_RescaleIntensityER_5_00_256
CYTOPLASM_Texture_InfoMeas2_RescaleIntensityER_5_01_256
CYTOPLASM_Texture_InfoMeas2_RescaleIntensityER_5_02_256
CYTOPLASM_Texture_InfoMeas2_RescaleIntensityER_5_03_256
CYTOPLASM_Texture_InfoMeas2_RescaleIntensityMito_10_00_256
CYTOPLASM_Texture_InfoMeas2_RescaleIntensityMito_10_01_256
CYTOPLASM_Texture_InfoMeas2_RescaleIntensityMito_10_02_256
CYTOPLASM_Texture_InfoMeas2_RescaleIntensityMito_10_03_256
CYTOPLASM_Texture_InfoMeas2_RescaleIntensityMito_2_00_256
CYTOPLASM_Texture_InfoMeas2_RescaleIntensityMito_2_01_256
CYTOPLASM_Texture_InfoMeas2_RescaleIntensityMito_2_02_256
CYTOPLASM_Texture_InfoMeas2_RescaleIntensityMito_2_03_256
CYTOPLASM_Texture_InfoMeas2_RescaleIntensityMito_5_00_256
CYTOPLASM_Texture_InfoMeas2_RescaleIntensityMito_5_01_256
CYTOPLASM_Texture_InfoMeas2_RescaleIntensityMito_5_02_256
CYTOPLASM_Texture_InfoMeas2_RescaleIntensityMito_5_03_256
CYTOPLASM_Texture_InfoMeas2_RescaleIntensityRNA_10_00_256
CYTOPLASM_Texture_InfoMeas2_RescaleIntensityRNA_10_01_256
CYTOPLASM_Texture_InfoMeas2_RescaleIntensityRNA_10_02_256
CYTOPLASM_Texture_InfoMeas2_RescaleIntensityRNA_10_03_256
CYTOPLASM_Texture_InfoMeas2_RescaleIntensityRNA_2_00_256
CYTOPLASM_Texture_InfoMeas2_RescaleIntensityRNA_2_01_256
CYTOPLASM_Texture_InfoMeas2_RescaleIntensityRNA_2_02_256
CYTOPLASM_Texture_InfoMeas2_RescaleIntensityRNA_2_03_256
CYTOPLASM_Texture_InfoMeas2_RescaleIntensityRNA_5_00_256
CYTOPLASM_Texture_InfoMeas2_RescaleIntensityRNA_5_01_256
CYTOPLASM_Texture_InfoMeas2_RescaleIntensityRNA_5_02_256
CYTOPLASM_Texture_InfoMeas2_RescaleIntensityRNA_5_03_256
CYTOPLASM_Texture_InverseDifferenceMoment_RescaleIntensityAGP_10_00_256
CYTOPLASM_Texture_InverseDifferenceMoment_RescaleIntensityAGP_10_01_256
CYTOPLASM_Texture_InverseDifferenceMoment_RescaleIntensityAGP_10_02_256
CYTOPLASM_Texture_InverseDifferenceMoment_RescaleIntensityAGP_10_03_256
CYTOPLASM_Texture_InverseDifferenceMoment_RescaleIntensityAGP_2_00_256
CYTOPLASM_Texture_InverseDifferenceMoment_RescaleIntensityAGP_2_01_256
CYTOPLASM_Texture_InverseDifferenceMoment_RescaleIntensityAGP_2_02_256
CYTOPLASM_Texture_InverseDifferenceMoment_RescaleIntensityAGP_2_03_256
CYTOPLASM_Texture_InverseDifferenceMoment_RescaleIntensityAGP_5_00_256
CYTOPLASM_Texture_InverseDifferenceMoment_RescaleIntensityAGP_5_01_256
CYTOPLASM_Texture_InverseDifferenceMoment_RescaleIntensityAGP_5_02_256
CYTOPLASM_Texture_InverseDifferenceMoment_RescaleIntensityAGP_5_03_256
CYTOPLASM_Texture_InverseDifferenceMoment_RescaleIntensityDNA_10_00_256
CYTOPLASM_Texture_InverseDifferenceMoment_RescaleIntensityDNA_10_01_256
CYTOPLASM_Texture_InverseDifferenceMoment_RescaleIntensityDNA_10_02_256
CYTOPLASM_Texture_InverseDifferenceMoment_RescaleIntensityDNA_10_03_256
CYTOPLASM_Texture_InverseDifferenceMoment_RescaleIntensityDNA_2_00_256
CYTOPLASM_Texture_InverseDifferenceMoment_RescaleIntensityDNA_2_01_256
CYTOPLASM_Texture_InverseDifferenceMoment_RescaleIntensityDNA_2_02_256
CYTOPLASM_Texture_InverseDifferenceMoment_RescaleIntensityDNA_2_03_256
CYTOPLASM_Texture_InverseDifferenceMoment_RescaleIntensityDNA_5_00_256
CYTOPLASM_Texture_InverseDifferenceMoment_RescaleIntensityDNA_5_01_256
CYTOPLASM_Texture_InverseDifferenceMoment_RescaleIntensityDNA_5_02_256
CYTOPLASM_Texture_InverseDifferenceMoment_RescaleIntensityDNA_5_03_256
CYTOPLASM_Texture_InverseDifferenceMoment_RescaleIntensityER_10_00_256
CYTOPLASM_Texture_InverseDifferenceMoment_RescaleIntensityER_10_01_256
CYTOPLASM_Texture_InverseDifferenceMoment_RescaleIntensityER_10_02_256
CYTOPLASM_Texture_InverseDifferenceMoment_RescaleIntensityER_10_03_256
CYTOPLASM_Texture_InverseDifferenceMoment_RescaleIntensityER_2_00_256
CYTOPLASM_Texture_InverseDifferenceMoment_RescaleIntensityER_2_01_256
CYTOPLASM_Texture_InverseDifferenceMoment_RescaleIntensityER_2_02_256
CYTOPLASM_Texture_InverseDifferenceMoment_RescaleIntensityER_2_03_256
CYTOPLASM_Texture_InverseDifferenceMoment_RescaleIntensityER_5_00_256
CYTOPLASM_Texture_InverseDifferenceMoment_RescaleIntensityER_5_01_256
CYTOPLASM_Texture_InverseDifferenceMoment_RescaleIntensityER_5_02_256
CYTOPLASM_Texture_InverseDifferenceMoment_RescaleIntensityER_5_03_256
CYTOPLASM_Texture_InverseDifferenceMoment_RescaleIntensityMito_10_00_256
CYTOPLASM_Texture_InverseDifferenceMoment_RescaleIntensityMito_10_01_256
CYTOPLASM_Texture_InverseDifferenceMoment_RescaleIntensityMito_10_02_256
CYTOPLASM_Texture_InverseDifferenceMoment_RescaleIntensityMito_10_03_256
CYTOPLASM_Texture_InverseDifferenceMoment_RescaleIntensityMito_2_00_256
CYTOPLASM_Texture_InverseDifferenceMoment_RescaleIntensityMito_2_01_256
CYTOPLASM_Texture_InverseDifferenceMoment_RescaleIntensityMito_2_02_256
CYTOPLASM_Texture_InverseDifferenceMoment_RescaleIntensityMito_2_03_256
CYTOPLASM_Texture_InverseDifferenceMoment_RescaleIntensityMito_5_00_256
CYTOPLASM_Texture_InverseDifferenceMoment_RescaleIntensityMito_5_01_256
CYTOPLASM_Texture_InverseDifferenceMoment_RescaleIntensityMito_5_02_256
CYTOPLASM_Texture_InverseDifferenceMoment_RescaleIntensityMito_5_03_256
CYTOPLASM_Texture_InverseDifferenceMoment_RescaleIntensityRNA_10_00_256
CYTOPLASM_Texture_InverseDifferenceMoment_RescaleIntensityRNA_10_01_256
CYTOPLASM_Texture_InverseDifferenceMoment_RescaleIntensityRNA_10_02_256
CYTOPLASM_Texture_InverseDifferenceMoment_RescaleIntensityRNA_10_03_256
CYTOPLASM_Texture_InverseDifferenceMoment_RescaleIntensityRNA_2_00_256
CYTOPLASM_Texture_InverseDifferenceMoment_RescaleIntensityRNA_2_01_256
CYTOPLASM_Texture_InverseDifferenceMoment_RescaleIntensityRNA_2_02_256
CYTOPLASM_Texture_InverseDifferenceMoment_RescaleIntensityRNA_2_03_256
CYTOPLASM_Texture_InverseDifferenceMoment_RescaleIntensityRNA_5_00_256
CYTOPLASM_Texture_InverseDifferenceMoment_RescaleIntensityRNA_5_01_256
CYTOPLASM_Texture_InverseDifferenceMoment_RescaleIntensityRNA_5_02_256
CYTOPLASM_Texture_InverseDifferenceMoment_RescaleIntensityRNA_5_03_256
CYTOPLASM_Texture_SumAverage_RescaleIntensityAGP_10_00_256
CYTOPLASM_Texture_SumAverage_RescaleIntensityAGP_10_01_256
CYTOPLASM_Texture_SumAverage_RescaleIntensityAGP_10_02_256
CYTOPLASM_Texture_SumAverage_RescaleIntensityAGP_10_03_256
CYTOPLASM_Texture_SumAverage_RescaleIntensityAGP_2_00_256
CYTOPLASM_Texture_SumAverage_RescaleIntensityAGP_2_01_256
CYTOPLASM_Texture_SumAverage_RescaleIntensityAGP_2_02_256
CYTOPLASM_Texture_SumAverage_RescaleIntensityAGP_2_03_256
CYTOPLASM_Texture_SumAverage_RescaleIntensityAGP_5_00_256
CYTOPLASM_Texture_SumAverage_RescaleIntensityAGP_5_01_256
CYTOPLASM_Texture_SumAverage_RescaleIntensityAGP_5_02_256
CYTOPLASM_Texture_SumAverage_RescaleIntensityAGP_5_03_256
CYTOPLASM_Texture_SumAverage_RescaleIntensityDNA_10_00_256
CYTOPLASM_Texture_SumAverage_RescaleIntensityDNA_10_01_256
CYTOPLASM_Texture_SumAverage_RescaleIntensityDNA_10_02_256
CYTOPLASM_Texture_SumAverage_RescaleIntensityDNA_10_03_256
CYTOPLASM_Texture_SumAverage_RescaleIntensityDNA_2_00_256
CYTOPLASM_Texture_SumAverage_RescaleIntensityDNA_2_01_256
CYTOPLASM_Texture_SumAverage_RescaleIntensityDNA_2_02_256
CYTOPLASM_Texture_SumAverage_RescaleIntensityDNA_2_03_256
CYTOPLASM_Texture_SumAverage_RescaleIntensityDNA_5_00_256
CYTOPLASM_Texture_SumAverage_RescaleIntensityDNA_5_01_256
CYTOPLASM_Texture_SumAverage_RescaleIntensityDNA_5_02_256
CYTOPLASM_Texture_SumAverage_RescaleIntensityDNA_5_03_256
CYTOPLASM_Texture_SumAverage_RescaleIntensityER_10_00_256
CYTOPLASM_Texture_SumAverage_RescaleIntensityER_10_01_256
CYTOPLASM_Texture_SumAverage_RescaleIntensityER_10_02_256
CYTOPLASM_Texture_SumAverage_RescaleIntensityER_10_03_256
CYTOPLASM_Texture_SumAverage_RescaleIntensityER_2_00_256
CYTOPLASM_Texture_SumAverage_RescaleIntensityER_2_01_256
CYTOPLASM_Texture_SumAverage_RescaleIntensityER_2_02_256
CYTOPLASM_Texture_SumAverage_RescaleIntensityER_2_03_256
CYTOPLASM_Texture_SumAverage_RescaleIntensityER_5_00_256
CYTOPLASM_Texture_SumAverage_RescaleIntensityER_5_01_256
CYTOPLASM_Texture_SumAverage_RescaleIntensityER_5_02_256
CYTOPLASM_Texture_SumAverage_RescaleIntensityER_5_03_256
CYTOPLASM_Texture_SumAverage_RescaleIntensityMito_10_00_256
CYTOPLASM_Texture_SumAverage_RescaleIntensityMito_10_01_256
CYTOPLASM_Texture_SumAverage_RescaleIntensityMito_10_02_256
CYTOPLASM_Texture_SumAverage_RescaleIntensityMito_10_03_256
CYTOPLASM_Texture_SumAverage_RescaleIntensityMito_2_00_256
CYTOPLASM_Texture_SumAverage_RescaleIntensityMito_2_01_256
CYTOPLASM_Texture_SumAverage_RescaleIntensityMito_2_02_256
CYTOPLASM_Texture_SumAverage_RescaleIntensityMito_2_03_256
CYTOPLASM_Texture_SumAverage_RescaleIntensityMito_5_00_256
CYTOPLASM_Texture_SumAverage_RescaleIntensityMito_5_01_256
CYTOPLASM_Texture_SumAverage_RescaleIntensityMito_5_02_256
CYTOPLASM_Texture_SumAverage_RescaleIntensityMito_5_03_256
CYTOPLASM_Texture_SumAverage_RescaleIntensityRNA_10_00_256
CYTOPLASM_Texture_SumAverage_RescaleIntensityRNA_10_01_256
CYTOPLASM_Texture_SumAverage_RescaleIntensityRNA_10_02_256
CYTOPLASM_Texture_SumAverage_RescaleIntensityRNA_10_03_256
CYTOPLASM_Texture_SumAverage_RescaleIntensityRNA_2_00_256
CYTOPLASM_Texture_SumAverage_RescaleIntensityRNA_2_01_256
CYTOPLASM_Texture_SumAverage_RescaleIntensityRNA_2_02_256
CYTOPLASM_Texture_SumAverage_RescaleIntensityRNA_2_03_256
CYTOPLASM_Texture_SumAverage_RescaleIntensityRNA_5_00_256
CYTOPLASM_Texture_SumAverage_RescaleIntensityRNA_5_01_256
CYTOPLASM_Texture_SumAverage_RescaleIntensityRNA_5_02_256
CYTOPLASM_Texture_SumAverage_RescaleIntensityRNA_5_03_256
CYTOPLASM_Texture_SumEntropy_RescaleIntensityAGP_10_00_256
CYTOPLASM_Texture_SumEntropy_RescaleIntensityAGP_10_01_256
CYTOPLASM_Texture_SumEntropy_RescaleIntensityAGP_10_02_256
CYTOPLASM_Texture_SumEntropy_RescaleIntensityAGP_10_03_256
CYTOPLASM_Texture_SumEntropy_RescaleIntensityAGP_2_00_256
CYTOPLASM_Texture_SumEntropy_RescaleIntensityAGP_2_01_256
CYTOPLASM_Texture_SumEntropy_RescaleIntensityAGP_2_02_256
CYTOPLASM_Texture_SumEntropy_RescaleIntensityAGP_2_03_256
CYTOPLASM_Texture_SumEntropy_RescaleIntensityAGP_5_00_256
CYTOPLASM_Texture_SumEntropy_RescaleIntensityAGP_5_01_256
CYTOPLASM_Texture_SumEntropy_RescaleIntensityAGP_5_02_256
CYTOPLASM_Texture_SumEntropy_RescaleIntensityAGP_5_03_256
CYTOPLASM_Texture_SumEntropy_RescaleIntensityDNA_10_00_256
CYTOPLASM_Texture_SumEntropy_RescaleIntensityDNA_10_01_256
CYTOPLASM_Texture_SumEntropy_RescaleIntensityDNA_10_02_256
CYTOPLASM_Texture_SumEntropy_RescaleIntensityDNA_10_03_256
CYTOPLASM_Texture_SumEntropy_RescaleIntensityDNA_2_00_256
CYTOPLASM_Texture_SumEntropy_RescaleIntensityDNA_2_01_256
CYTOPLASM_Texture_SumEntropy_RescaleIntensityDNA_2_02_256
CYTOPLASM_Texture_SumEntropy_RescaleIntensityDNA_2_03_256
CYTOPLASM_Texture_SumEntropy_RescaleIntensityDNA_5_00_256
CYTOPLASM_Texture_SumEntropy_RescaleIntensityDNA_5_01_256
CYTOPLASM_Texture_SumEntropy_RescaleIntensityDNA_5_02_256
CYTOPLASM_Texture_SumEntropy_RescaleIntensityDNA_5_03_256
CYTOPLASM_Texture_SumEntropy_RescaleIntensityER_10_00_256
CYTOPLASM_Texture_SumEntropy_RescaleIntensityER_10_01_256
CYTOPLASM_Texture_SumEntropy_RescaleIntensityER_10_02_256
CYTOPLASM_Texture_SumEntropy_RescaleIntensityER_10_03_256
CYTOPLASM_Texture_SumEntropy_RescaleIntensityER_2_00_256
CYTOPLASM_Texture_SumEntropy_RescaleIntensityER_2_01_256
CYTOPLASM_Texture_SumEntropy_RescaleIntensityER_2_02_256
CYTOPLASM_Texture_SumEntropy_RescaleIntensityER_2_03_256
CYTOPLASM_Texture_SumEntropy_RescaleIntensityER_5_00_256
CYTOPLASM_Texture_SumEntropy_RescaleIntensityER_5_01_256
CYTOPLASM_Texture_SumEntropy_RescaleIntensityER_5_02_256
CYTOPLASM_Texture_SumEntropy_RescaleIntensityER_5_03_256
CYTOPLASM_Texture_SumEntropy_RescaleIntensityMito_10_00_256
CYTOPLASM_Texture_SumEntropy_RescaleIntensityMito_10_01_256
CYTOPLASM_Texture_SumEntropy_RescaleIntensityMito_10_02_256
CYTOPLASM_Texture_SumEntropy_RescaleIntensityMito_10_03_256
CYTOPLASM_Texture_SumEntropy_RescaleIntensityMito_2_00_256
CYTOPLASM_Texture_SumEntropy_RescaleIntensityMito_2_01_256
CYTOPLASM_Texture_SumEntropy_RescaleIntensityMito_2_02_256
CYTOPLASM_Texture_SumEntropy_RescaleIntensityMito_2_03_256
CYTOPLASM_Texture_SumEntropy_RescaleIntensityMito_5_00_256
CYTOPLASM_Texture_SumEntropy_RescaleIntensityMito_5_01_256
CYTOPLASM_Texture_SumEntropy_RescaleIntensityMito_5_02_256
CYTOPLASM_Texture_SumEntropy_RescaleIntensityMito_5_03_256
CYTOPLASM_Texture_SumEntropy_RescaleIntensityRNA_10_00_256
CYTOPLASM_Texture_SumEntropy_RescaleIntensityRNA_10_01_256
CYTOPLASM_Texture_SumEntropy_RescaleIntensityRNA_10_02_256
CYTOPLASM_Texture_SumEntropy_RescaleIntensityRNA_10_03_256
CYTOPLASM_Texture_SumEntropy_RescaleIntensityRNA_2_00_256
CYTOPLASM_Texture_SumEntropy_RescaleIntensityRNA_2_01_256
CYTOPLASM_Texture_SumEntropy_RescaleIntensityRNA_2_02_256
CYTOPLASM_Texture_SumEntropy_RescaleIntensityRNA_2_03_256
CYTOPLASM_Texture_SumEntropy_RescaleIntensityRNA_5_00_256
CYTOPLASM_Texture_SumEntropy_RescaleIntensityRNA_5_01_256
CYTOPLASM_Texture_SumEntropy_RescaleIntensityRNA_5_02_256
CYTOPLASM_Texture_SumEntropy_RescaleIntensityRNA_5_03_256
CYTOPLASM_Texture_SumVariance_RescaleIntensityAGP_10_00_256
CYTOPLASM_Texture_SumVariance_RescaleIntensityAGP_10_01_256
CYTOPLASM_Texture_SumVariance_RescaleIntensityAGP_10_02_256
CYTOPLASM_Texture_SumVariance_RescaleIntensityAGP_10_03_256
CYTOPLASM_Texture_SumVariance_RescaleIntensityAGP_2_00_256
CYTOPLASM_Texture_SumVariance_RescaleIntensityAGP_2_01_256
CYTOPLASM_Texture_SumVariance_RescaleIntensityAGP_2_02_256
CYTOPLASM_Texture_SumVariance_RescaleIntensityAGP_2_03_256
CYTOPLASM_Texture_SumVariance_RescaleIntensityAGP_5_00_256
CYTOPLASM_Texture_SumVariance_RescaleIntensityAGP_5_01_256
CYTOPLASM_Texture_SumVariance_RescaleIntensityAGP_5_02_256
CYTOPLASM_Texture_SumVariance_RescaleIntensityAGP_5_03_256
CYTOPLASM_Texture_SumVariance_RescaleIntensityDNA_10_00_256
CYTOPLASM_Texture_SumVariance_RescaleIntensityDNA_10_01_256
CYTOPLASM_Texture_SumVariance_RescaleIntensityDNA_10_02_256
CYTOPLASM_Texture_SumVariance_RescaleIntensityDNA_10_03_256
CYTOPLASM_Texture_SumVariance_RescaleIntensityDNA_2_00_256
CYTOPLASM_Texture_SumVariance_RescaleIntensityDNA_2_01_256
CYTOPLASM_Texture_SumVariance_RescaleIntensityDNA_2_02_256
CYTOPLASM_Texture_SumVariance_RescaleIntensityDNA_2_03_256
CYTOPLASM_Texture_SumVariance_RescaleIntensityDNA_5_00_256
CYTOPLASM_Texture_SumVariance_RescaleIntensityDNA_5_01_256
CYTOPLASM_Texture_SumVariance_RescaleIntensityDNA_5_02_256
CYTOPLASM_Texture_SumVariance_RescaleIntensityDNA_5_03_256
CYTOPLASM_Texture_SumVariance_RescaleIntensityER_10_00_256
CYTOPLASM_Texture_SumVariance_RescaleIntensityER_10_01_256
CYTOPLASM_Texture_SumVariance_RescaleIntensityER_10_02_256
CYTOPLASM_Texture_SumVariance_RescaleIntensityER_10_03_256
CYTOPLASM_Texture_SumVariance_RescaleIntensityER_2_00_256
CYTOPLASM_Texture_SumVariance_RescaleIntensityER_2_01_256
CYTOPLASM_Texture_SumVariance_RescaleIntensityER_2_02_256
CYTOPLASM_Texture_SumVariance_RescaleIntensityER_2_03_256
CYTOPLASM_Texture_SumVariance_RescaleIntensityER_5_00_256
CYTOPLASM_Texture_SumVariance_RescaleIntensityER_5_01_256
CYTOPLASM_Texture_SumVariance_RescaleIntensityER_5_02_256
CYTOPLASM_Texture_SumVariance_RescaleIntensityER_5_03_256
CYTOPLASM_Texture_SumVariance_RescaleIntensityMito_10_00_256
CYTOPLASM_Texture_SumVariance_RescaleIntensityMito_10_01_256
CYTOPLASM_Texture_SumVariance_RescaleIntensityMito_10_02_256
CYTOPLASM_Texture_SumVariance_RescaleIntensityMito_10_03_256
CYTOPLASM_Texture_SumVariance_RescaleIntensityMito_2_00_256
CYTOPLASM_Texture_SumVariance_RescaleIntensityMito_2_01_256
CYTOPLASM_Texture_SumVariance_RescaleIntensityMito_2_02_256
CYTOPLASM_Texture_SumVariance_RescaleIntensityMito_2_03_256
CYTOPLASM_Texture_SumVariance_RescaleIntensityMito_5_00_256
CYTOPLASM_Texture_SumVariance_RescaleIntensityMito_5_01_256
CYTOPLASM_Texture_SumVariance_RescaleIntensityMito_5_02_256
CYTOPLASM_Texture_SumVariance_RescaleIntensityMito_5_03_256
CYTOPLASM_Texture_SumVariance_RescaleIntensityRNA_10_00_256
CYTOPLASM_Texture_SumVariance_RescaleIntensityRNA_10_01_256
CYTOPLASM_Texture_SumVariance_RescaleIntensityRNA_10_02_256
CYTOPLASM_Texture_SumVariance_RescaleIntensityRNA_10_03_256
CYTOPLASM_Texture_SumVariance_RescaleIntensityRNA_2_00_256
CYTOPLASM_Texture_SumVariance_RescaleIntensityRNA_2_01_256
CYTOPLASM_Texture_SumVariance_RescaleIntensityRNA_2_02_256
CYTOPLASM_Texture_SumVariance_RescaleIntensityRNA_2_03_256
CYTOPLASM_Texture_SumVariance_RescaleIntensityRNA_5_00_256
CYTOPLASM_Texture_SumVariance_RescaleIntensityRNA_5_01_256
CYTOPLASM_Texture_SumVariance_RescaleIntensityRNA_5_02_256
CYTOPLASM_Texture_SumVariance_RescaleIntensityRNA_5_03_256
CYTOPLASM_Texture_Variance_RescaleIntensityAGP_10_00_256
CYTOPLASM_Texture_Variance_RescaleIntensityAGP_10_01_256
CYTOPLASM_Texture_Variance_RescaleIntensityAGP_10_02_256
CYTOPLASM_Texture_Variance_RescaleIntensityAGP_10_03_256
CYTOPLASM_Texture_Variance_RescaleIntensityAGP_2_00_256
CYTOPLASM_Texture_Variance_RescaleIntensityAGP_2_01_256
CYTOPLASM_Texture_Variance_RescaleIntensityAGP_2_02_256
CYTOPLASM_Texture_Variance_RescaleIntensityAGP_2_03_256
CYTOPLASM_Texture_Variance_RescaleIntensityAGP_5_00_256
CYTOPLASM_Texture_Variance_RescaleIntensityAGP_5_01_256
CYTOPLASM_Texture_Variance_RescaleIntensityAGP_5_02_256
CYTOPLASM_Texture_Variance_RescaleIntensityAGP_5_03_256
CYTOPLASM_Texture_Variance_RescaleIntensityDNA_10_00_256
CYTOPLASM_Texture_Variance_RescaleIntensityDNA_10_01_256
CYTOPLASM_Texture_Variance_RescaleIntensityDNA_10_02_256
CYTOPLASM_Texture_Variance_RescaleIntensityDNA_10_03_256
CYTOPLASM_Texture_Variance_RescaleIntensityDNA_2_00_256
CYTOPLASM_Texture_Variance_RescaleIntensityDNA_2_01_256
CYTOPLASM_Texture_Variance_RescaleIntensityDNA_2_02_256
CYTOPLASM_Texture_Variance_RescaleIntensityDNA_2_03_256
CYTOPLASM_Texture_Variance_RescaleIntensityDNA_5_00_256
CYTOPLASM_Texture_Variance_RescaleIntensityDNA_5_01_256
CYTOPLASM_Texture_Variance_RescaleIntensityDNA_5_02_256
CYTOPLASM_Texture_Variance_RescaleIntensityDNA_5_03_256
CYTOPLASM_Texture_Variance_RescaleIntensityER_10_00_256
CYTOPLASM_Texture_Variance_RescaleIntensityER_10_01_256
CYTOPLASM_Texture_Variance_RescaleIntensityER_10_02_256
CYTOPLASM_Texture_Variance_RescaleIntensityER_10_03_256
CYTOPLASM_Texture_Variance_RescaleIntensityER_2_00_256
CYTOPLASM_Texture_Variance_RescaleIntensityER_2_01_256
CYTOPLASM_Texture_Variance_RescaleIntensityER_2_02_256
CYTOPLASM_Texture_Variance_RescaleIntensityER_2_03_256
CYTOPLASM_Texture_Variance_RescaleIntensityER_5_00_256
CYTOPLASM_Texture_Variance_RescaleIntensityER_5_01_256
CYTOPLASM_Texture_Variance_RescaleIntensityER_5_02_256
CYTOPLASM_Texture_Variance_RescaleIntensityER_5_03_256
CYTOPLASM_Texture_Variance_RescaleIntensityMito_10_00_256
CYTOPLASM_Texture_Variance_RescaleIntensityMito_10_01_256
CYTOPLASM_Texture_Variance_RescaleIntensityMito_10_02_256
CYTOPLASM_Texture_Variance_RescaleIntensityMito_10_03_256
CYTOPLASM_Texture_Variance_RescaleIntensityMito_2_00_256
CYTOPLASM_Texture_Variance_RescaleIntensityMito_2_01_256
CYTOPLASM_Texture_Variance_RescaleIntensityMito_2_02_256
CYTOPLASM_Texture_Variance_RescaleIntensityMito_2_03_256
CYTOPLASM_Texture_Variance_RescaleIntensityMito_5_00_256
CYTOPLASM_Texture_Variance_RescaleIntensityMito_5_01_256
CYTOPLASM_Texture_Variance_RescaleIntensityMito_5_02_256
CYTOPLASM_Texture_Variance_RescaleIntensityMito_5_03_256
CYTOPLASM_Texture_Variance_RescaleIntensityRNA_10_00_256
CYTOPLASM_Texture_Variance_RescaleIntensityRNA_10_01_256
CYTOPLASM_Texture_Variance_RescaleIntensityRNA_10_02_256
CYTOPLASM_Texture_Variance_RescaleIntensityRNA_10_03_256
CYTOPLASM_Texture_Variance_RescaleIntensityRNA_2_00_256
CYTOPLASM_Texture_Variance_RescaleIntensityRNA_2_01_256
CYTOPLASM_Texture_Variance_RescaleIntensityRNA_2_02_256
CYTOPLASM_Texture_Variance_RescaleIntensityRNA_2_03_256
CYTOPLASM_Texture_Variance_RescaleIntensityRNA_5_00_256
CYTOPLASM_Texture_Variance_RescaleIntensityRNA_5_01_256
CYTOPLASM_Texture_Variance_RescaleIntensityRNA_5_02_256
CYTOPLASM_Texture_Variance_RescaleIntensityRNA_5_03_256
NUCLEI_ImageNumber
NUCLEI_ObjectNumber
NUCLEI_AreaShape_Area
NUCLEI_AreaShape_BoundingBoxArea
NUCLEI_AreaShape_BoundingBoxMaximum_X
NUCLEI_AreaShape_BoundingBoxMaximum_Y
NUCLEI_AreaShape_BoundingBoxMinimum_X
NUCLEI_AreaShape_BoundingBoxMinimum_Y
NUCLEI_AreaShape_Center_X
NUCLEI_AreaShape_Center_Y
NUCLEI_AreaShape_Compactness
NUCLEI_AreaShape_Eccentricity
NUCLEI_AreaShape_EquivalentDiameter
NUCLEI_AreaShape_Extent
NUCLEI_AreaShape_FormFactor
NUCLEI_AreaShape_MajorAxisLength
NUCLEI_AreaShape_MaxFeretDiameter
NUCLEI_AreaShape_MaximumRadius
NUCLEI_AreaShape_MeanRadius
NUCLEI_AreaShape_MedianRadius
NUCLEI_AreaShape_MinFeretDiameter
NUCLEI_AreaShape_MinorAxisLength
NUCLEI_AreaShape_Orientation
NUCLEI_AreaShape_Perimeter
NUCLEI_AreaShape_Solidity
NUCLEI_AreaShape_Zernike_0_0
NUCLEI_AreaShape_Zernike_1_1
NUCLEI_AreaShape_Zernike_2_0
NUCLEI_AreaShape_Zernike_2_2
NUCLEI_AreaShape_Zernike_3_1
NUCLEI_AreaShape_Zernike_3_3
NUCLEI_AreaShape_Zernike_4_0
NUCLEI_AreaShape_Zernike_4_2
NUCLEI_AreaShape_Zernike_4_4
NUCLEI_AreaShape_Zernike_5_1
NUCLEI_AreaShape_Zernike_5_3
NUCLEI_AreaShape_Zernike_5_5
NUCLEI_AreaShape_Zernike_6_0
NUCLEI_AreaShape_Zernike_6_2
NUCLEI_AreaShape_Zernike_6_4
NUCLEI_AreaShape_Zernike_6_6
NUCLEI_AreaShape_Zernike_7_1
NUCLEI_AreaShape_Zernike_7_3
NUCLEI_AreaShape_Zernike_7_5
NUCLEI_AreaShape_Zernike_7_7
NUCLEI_AreaShape_Zernike_8_0
NUCLEI_AreaShape_Zernike_8_2
NUCLEI_AreaShape_Zernike_8_4
NUCLEI_AreaShape_Zernike_8_6
NUCLEI_AreaShape_Zernike_8_8
NUCLEI_AreaShape_Zernike_9_1
NUCLEI_AreaShape_Zernike_9_3
NUCLEI_AreaShape_Zernike_9_5
NUCLEI_AreaShape_Zernike_9_7
NUCLEI_AreaShape_Zernike_9_9
NUCLEI_Correlation_Correlation_OrigAGP_OrigDNA
NUCLEI_Correlation_Correlation_OrigAGP_OrigER
NUCLEI_Correlation_Correlation_OrigAGP_OrigMito
NUCLEI_Correlation_Correlation_OrigAGP_OrigRNA
NUCLEI_Correlation_Correlation_OrigDNA_OrigER
NUCLEI_Correlation_Correlation_OrigDNA_OrigMito
NUCLEI_Correlation_Correlation_OrigDNA_OrigRNA
NUCLEI_Correlation_Correlation_OrigER_OrigMito
NUCLEI_Correlation_Correlation_OrigER_OrigRNA
NUCLEI_Correlation_Correlation_OrigMito_OrigRNA
NUCLEI_Correlation_K_OrigAGP_OrigDNA
NUCLEI_Correlation_K_OrigAGP_OrigER
NUCLEI_Correlation_K_OrigAGP_OrigMito
NUCLEI_Correlation_K_OrigAGP_OrigRNA
NUCLEI_Correlation_K_OrigDNA_OrigAGP
NUCLEI_Correlation_K_OrigDNA_OrigER
NUCLEI_Correlation_K_OrigDNA_OrigMito
NUCLEI_Correlation_K_OrigDNA_OrigRNA
NUCLEI_Correlation_K_OrigER_OrigAGP
NUCLEI_Correlation_K_OrigER_OrigDNA
NUCLEI_Correlation_K_OrigER_OrigMito
NUCLEI_Correlation_K_OrigER_OrigRNA
NUCLEI_Correlation_K_OrigMito_OrigAGP
NUCLEI_Correlation_K_OrigMito_OrigDNA
NUCLEI_Correlation_K_OrigMito_OrigER
NUCLEI_Correlation_K_OrigMito_OrigRNA
NUCLEI_Correlation_K_OrigRNA_OrigAGP
NUCLEI_Correlation_K_OrigRNA_OrigDNA
NUCLEI_Correlation_K_OrigRNA_OrigER
NUCLEI_Correlation_K_OrigRNA_OrigMito
NUCLEI_Correlation_Manders_OrigAGP_OrigDNA
NUCLEI_Correlation_Manders_OrigAGP_OrigER
NUCLEI_Correlation_Manders_OrigAGP_OrigMito
NUCLEI_Correlation_Manders_OrigAGP_OrigRNA
NUCLEI_Correlation_Manders_OrigDNA_OrigER
NUCLEI_Correlation_Manders_OrigDNA_OrigMito
NUCLEI_Correlation_Manders_OrigDNA_OrigRNA
NUCLEI_Correlation_Manders_OrigER_OrigAGP
NUCLEI_Correlation_Manders_OrigER_OrigDNA
NUCLEI_Correlation_Manders_OrigER_OrigMito
NUCLEI_Correlation_Manders_OrigER_OrigRNA
NUCLEI_Correlation_Manders_OrigMito_OrigAGP
NUCLEI_Correlation_Manders_OrigMito_OrigDNA
NUCLEI_Correlation_Manders_OrigMito_OrigRNA
NUCLEI_Correlation_Manders_OrigRNA_OrigAGP
NUCLEI_Correlation_Manders_OrigRNA_OrigDNA
NUCLEI_Correlation_Manders_OrigRNA_OrigER
NUCLEI_Correlation_Manders_OrigRNA_OrigMito
NUCLEI_Correlation_Overlap_OrigAGP_OrigDNA
NUCLEI_Correlation_Overlap_OrigAGP_OrigER
NUCLEI_Correlation_Overlap_OrigAGP_OrigMito
NUCLEI_Correlation_Overlap_OrigAGP_OrigRNA
NUCLEI_Correlation_Overlap_OrigDNA_OrigER
NUCLEI_Correlation_Overlap_OrigDNA_OrigMito
NUCLEI_Correlation_Overlap_OrigDNA_OrigRNA
NUCLEI_Correlation_Overlap_OrigER_OrigMito
NUCLEI_Correlation_Overlap_OrigER_OrigRNA
NUCLEI_Correlation_Overlap_OrigMito_OrigRNA
NUCLEI_Correlation_RWC_OrigAGP_OrigDNA
NUCLEI_Correlation_RWC_OrigAGP_OrigER
NUCLEI_Correlation_RWC_OrigAGP_OrigMito
NUCLEI_Correlation_RWC_OrigAGP_OrigRNA
NUCLEI_Correlation_RWC_OrigDNA_OrigAGP
NUCLEI_Correlation_RWC_OrigDNA_OrigER
NUCLEI_Correlation_RWC_OrigDNA_OrigMito
NUCLEI_Correlation_RWC_OrigDNA_OrigRNA
NUCLEI_Correlation_RWC_OrigER_OrigAGP
NUCLEI_Correlation_RWC_OrigER_OrigDNA
NUCLEI_Correlation_RWC_OrigER_OrigMito
NUCLEI_Correlation_RWC_OrigER_OrigRNA
NUCLEI_Correlation_RWC_OrigMito_OrigAGP
NUCLEI_Correlation_RWC_OrigMito_OrigDNA
NUCLEI_Correlation_RWC_OrigMito_OrigER
NUCLEI_Correlation_RWC_OrigMito_OrigRNA
NUCLEI_Correlation_RWC_OrigRNA_OrigAGP
NUCLEI_Correlation_RWC_OrigRNA_OrigDNA
NUCLEI_Correlation_RWC_OrigRNA_OrigER
NUCLEI_Correlation_RWC_OrigRNA_OrigMito
NUCLEI_Granularity_1_OrigAGP
NUCLEI_Granularity_1_OrigDNA
NUCLEI_Granularity_1_OrigER
NUCLEI_Granularity_1_OrigMito
NUCLEI_Granularity_1_OrigRNA
NUCLEI_Granularity_2_OrigAGP
NUCLEI_Granularity_2_OrigDNA
NUCLEI_Granularity_2_OrigER
NUCLEI_Granularity_2_OrigMito
NUCLEI_Granularity_2_OrigRNA
NUCLEI_Granularity_3_OrigAGP
NUCLEI_Granularity_3_OrigDNA
NUCLEI_Granularity_3_OrigER
NUCLEI_Granularity_3_OrigMito
NUCLEI_Granularity_3_OrigRNA
NUCLEI_Granularity_4_OrigAGP
NUCLEI_Granularity_4_OrigDNA
NUCLEI_Granularity_4_OrigER
NUCLEI_Granularity_4_OrigMito
NUCLEI_Granularity_4_OrigRNA
NUCLEI_Granularity_5_OrigAGP
NUCLEI_Granularity_5_OrigDNA
NUCLEI_Granularity_5_OrigER
NUCLEI_Granularity_5_OrigMito
NUCLEI_Granularity_5_OrigRNA
NUCLEI_Granularity_6_OrigDNA
NUCLEI_Granularity_6_OrigER
NUCLEI_Granularity_6_OrigMito
NUCLEI_Granularity_6_OrigRNA
NUCLEI_Granularity_7_OrigMito
NUCLEI_Granularity_7_OrigRNA
NUCLEI_Intensity_IntegratedIntensityEdge_OrigAGP
NUCLEI_Intensity_IntegratedIntensityEdge_OrigDNA
NUCLEI_Intensity_IntegratedIntensityEdge_OrigER
NUCLEI_Intensity_IntegratedIntensityEdge_OrigMito
NUCLEI_Intensity_IntegratedIntensityEdge_OrigRNA
NUCLEI_Intensity_IntegratedIntensity_OrigAGP
NUCLEI_Intensity_IntegratedIntensity_OrigDNA
NUCLEI_Intensity_IntegratedIntensity_OrigER
NUCLEI_Intensity_IntegratedIntensity_OrigMito
NUCLEI_Intensity_IntegratedIntensity_OrigRNA
NUCLEI_Intensity_LowerQuartileIntensity_OrigAGP
NUCLEI_Intensity_LowerQuartileIntensity_OrigDNA
NUCLEI_Intensity_LowerQuartileIntensity_OrigER
NUCLEI_Intensity_LowerQuartileIntensity_OrigMito
NUCLEI_Intensity_LowerQuartileIntensity_OrigRNA
NUCLEI_Intensity_MADIntensity_OrigAGP
NUCLEI_Intensity_MADIntensity_OrigDNA
NUCLEI_Intensity_MADIntensity_OrigER
NUCLEI_Intensity_MADIntensity_OrigMito
NUCLEI_Intensity_MADIntensity_OrigRNA
NUCLEI_Intensity_MassDisplacement_OrigAGP
NUCLEI_Intensity_MassDisplacement_OrigDNA
NUCLEI_Intensity_MassDisplacement_OrigER
NUCLEI_Intensity_MassDisplacement_OrigMito
NUCLEI_Intensity_MassDisplacement_OrigRNA
NUCLEI_Intensity_MaxIntensityEdge_OrigAGP
NUCLEI_Intensity_MaxIntensityEdge_OrigDNA
NUCLEI_Intensity_MaxIntensityEdge_OrigER
NUCLEI_Intensity_MaxIntensityEdge_OrigMito
NUCLEI_Intensity_MaxIntensityEdge_OrigRNA
NUCLEI_Intensity_MaxIntensity_OrigAGP
NUCLEI_Intensity_MaxIntensity_OrigDNA
NUCLEI_Intensity_MaxIntensity_OrigER
NUCLEI_Intensity_MaxIntensity_OrigMito
NUCLEI_Intensity_MaxIntensity_OrigRNA
NUCLEI_Intensity_MeanIntensityEdge_OrigAGP
NUCLEI_Intensity_MeanIntensityEdge_OrigDNA
NUCLEI_Intensity_MeanIntensityEdge_OrigER
NUCLEI_Intensity_MeanIntensityEdge_OrigMito
NUCLEI_Intensity_MeanIntensityEdge_OrigRNA
NUCLEI_Intensity_MeanIntensity_OrigAGP
NUCLEI_Intensity_MeanIntensity_OrigDNA
NUCLEI_Intensity_MeanIntensity_OrigER
NUCLEI_Intensity_MeanIntensity_OrigMito
NUCLEI_Intensity_MeanIntensity_OrigRNA
NUCLEI_Intensity_MedianIntensity_OrigAGP
NUCLEI_Intensity_MedianIntensity_OrigDNA
NUCLEI_Intensity_MedianIntensity_OrigER
NUCLEI_Intensity_MedianIntensity_OrigMito
NUCLEI_Intensity_MedianIntensity_OrigRNA
NUCLEI_Intensity_MinIntensityEdge_OrigAGP
NUCLEI_Intensity_MinIntensityEdge_OrigDNA
NUCLEI_Intensity_MinIntensityEdge_OrigER
NUCLEI_Intensity_MinIntensityEdge_OrigMito
NUCLEI_Intensity_MinIntensityEdge_OrigRNA
NUCLEI_Intensity_MinIntensity_OrigAGP
NUCLEI_Intensity_MinIntensity_OrigDNA
NUCLEI_Intensity_MinIntensity_OrigER
NUCLEI_Intensity_MinIntensity_OrigMito
NUCLEI_Intensity_MinIntensity_OrigRNA
NUCLEI_Intensity_StdIntensityEdge_OrigAGP
NUCLEI_Intensity_StdIntensityEdge_OrigDNA
NUCLEI_Intensity_StdIntensityEdge_OrigER
NUCLEI_Intensity_StdIntensityEdge_OrigMito
NUCLEI_Intensity_StdIntensityEdge_OrigRNA
NUCLEI_Intensity_StdIntensity_OrigAGP
NUCLEI_Intensity_StdIntensity_OrigDNA
NUCLEI_Intensity_StdIntensity_OrigER
NUCLEI_Intensity_StdIntensity_OrigMito
NUCLEI_Intensity_StdIntensity_OrigRNA
NUCLEI_Intensity_UpperQuartileIntensity_OrigAGP
NUCLEI_Intensity_UpperQuartileIntensity_OrigDNA
NUCLEI_Intensity_UpperQuartileIntensity_OrigER
NUCLEI_Intensity_UpperQuartileIntensity_OrigMito
NUCLEI_Intensity_UpperQuartileIntensity_OrigRNA
NUCLEI_Location_CenterMassIntensity_X_OrigAGP
NUCLEI_Location_CenterMassIntensity_X_OrigDNA
NUCLEI_Location_CenterMassIntensity_X_OrigER
NUCLEI_Location_CenterMassIntensity_X_OrigMito
NUCLEI_Location_CenterMassIntensity_X_OrigRNA
NUCLEI_Location_CenterMassIntensity_Y_OrigAGP
NUCLEI_Location_CenterMassIntensity_Y_OrigDNA
NUCLEI_Location_CenterMassIntensity_Y_OrigER
NUCLEI_Location_CenterMassIntensity_Y_OrigMito
NUCLEI_Location_CenterMassIntensity_Y_OrigRNA
NUCLEI_Location_Center_X
NUCLEI_Location_Center_Y
NUCLEI_Location_MaxIntensity_X_OrigAGP
NUCLEI_Location_MaxIntensity_X_OrigDNA
NUCLEI_Location_MaxIntensity_X_OrigER
NUCLEI_Location_MaxIntensity_X_OrigMito
NUCLEI_Location_MaxIntensity_X_OrigRNA
NUCLEI_Location_MaxIntensity_Y_OrigAGP
NUCLEI_Location_MaxIntensity_Y_OrigDNA
NUCLEI_Location_MaxIntensity_Y_OrigER
NUCLEI_Location_MaxIntensity_Y_OrigMito
NUCLEI_Location_MaxIntensity_Y_OrigRNA
NUCLEI_Neighbors_AngleBetweenNeighbors_1
NUCLEI_Neighbors_FirstClosestDistance_1
NUCLEI_Neighbors_FirstClosestObjectNumber_1
NUCLEI_Neighbors_SecondClosestDistance_1
NUCLEI_Neighbors_SecondClosestObjectNumber_1
NUCLEI_Number_Object_Number
NUCLEI_RadialDistribution_FracAtD_OrigAGP_1of4
NUCLEI_RadialDistribution_FracAtD_OrigAGP_2of4
NUCLEI_RadialDistribution_FracAtD_OrigAGP_3of4
NUCLEI_RadialDistribution_FracAtD_OrigAGP_4of4
NUCLEI_RadialDistribution_FracAtD_OrigDNA_1of4
NUCLEI_RadialDistribution_FracAtD_OrigDNA_2of4
NUCLEI_RadialDistribution_FracAtD_OrigDNA_3of4
NUCLEI_RadialDistribution_FracAtD_OrigDNA_4of4
NUCLEI_RadialDistribution_FracAtD_OrigER_1of4
NUCLEI_RadialDistribution_FracAtD_OrigER_2of4
NUCLEI_RadialDistribution_FracAtD_OrigER_3of4
NUCLEI_RadialDistribution_FracAtD_OrigER_4of4
NUCLEI_RadialDistribution_FracAtD_OrigMito_1of4
NUCLEI_RadialDistribution_FracAtD_OrigMito_2of4
NUCLEI_RadialDistribution_FracAtD_OrigMito_3of4
NUCLEI_RadialDistribution_FracAtD_OrigMito_4of4
NUCLEI_RadialDistribution_FracAtD_OrigRNA_1of4
NUCLEI_RadialDistribution_FracAtD_OrigRNA_2of4
NUCLEI_RadialDistribution_FracAtD_OrigRNA_3of4
NUCLEI_RadialDistribution_FracAtD_OrigRNA_4of4
NUCLEI_RadialDistribution_MeanFrac_OrigAGP_1of4
NUCLEI_RadialDistribution_MeanFrac_OrigAGP_2of4
NUCLEI_RadialDistribution_MeanFrac_OrigAGP_3of4
NUCLEI_RadialDistribution_MeanFrac_OrigAGP_4of4
NUCLEI_RadialDistribution_MeanFrac_OrigDNA_1of4
NUCLEI_RadialDistribution_MeanFrac_OrigDNA_2of4
NUCLEI_RadialDistribution_MeanFrac_OrigDNA_3of4
NUCLEI_RadialDistribution_MeanFrac_OrigDNA_4of4
NUCLEI_RadialDistribution_MeanFrac_OrigER_1of4
NUCLEI_RadialDistribution_MeanFrac_OrigER_2of4
NUCLEI_RadialDistribution_MeanFrac_OrigER_3of4
NUCLEI_RadialDistribution_MeanFrac_OrigER_4of4
NUCLEI_RadialDistribution_MeanFrac_OrigMito_1of4
NUCLEI_RadialDistribution_MeanFrac_OrigMito_2of4
NUCLEI_RadialDistribution_MeanFrac_OrigMito_3of4
NUCLEI_RadialDistribution_MeanFrac_OrigMito_4of4
NUCLEI_RadialDistribution_MeanFrac_OrigRNA_1of4
NUCLEI_RadialDistribution_MeanFrac_OrigRNA_2of4
NUCLEI_RadialDistribution_MeanFrac_OrigRNA_3of4
NUCLEI_RadialDistribution_MeanFrac_OrigRNA_4of4
NUCLEI_RadialDistribution_RadialCV_OrigAGP_1of4
NUCLEI_RadialDistribution_RadialCV_OrigAGP_2of4
NUCLEI_RadialDistribution_RadialCV_OrigAGP_3of4
NUCLEI_RadialDistribution_RadialCV_OrigAGP_4of4
NUCLEI_RadialDistribution_RadialCV_OrigDNA_1of4
NUCLEI_RadialDistribution_RadialCV_OrigDNA_2of4
NUCLEI_RadialDistribution_RadialCV_OrigDNA_3of4
NUCLEI_RadialDistribution_RadialCV_OrigDNA_4of4
NUCLEI_RadialDistribution_RadialCV_OrigER_1of4
NUCLEI_RadialDistribution_RadialCV_OrigER_2of4
NUCLEI_RadialDistribution_RadialCV_OrigER_3of4
NUCLEI_RadialDistribution_RadialCV_OrigER_4of4
NUCLEI_RadialDistribution_RadialCV_OrigMito_1of4
NUCLEI_RadialDistribution_RadialCV_OrigMito_2of4
NUCLEI_RadialDistribution_RadialCV_OrigMito_3of4
NUCLEI_RadialDistribution_RadialCV_OrigMito_4of4
NUCLEI_RadialDistribution_RadialCV_OrigRNA_1of4
NUCLEI_RadialDistribution_RadialCV_OrigRNA_2of4
NUCLEI_RadialDistribution_RadialCV_OrigRNA_3of4
NUCLEI_RadialDistribution_RadialCV_OrigRNA_4of4
NUCLEI_Texture_AngularSecondMoment_RescaleIntensityAGP_10_00_256
NUCLEI_Texture_AngularSecondMoment_RescaleIntensityAGP_10_01_256
NUCLEI_Texture_AngularSecondMoment_RescaleIntensityAGP_10_02_256
NUCLEI_Texture_AngularSecondMoment_RescaleIntensityAGP_10_03_256
NUCLEI_Texture_AngularSecondMoment_RescaleIntensityAGP_2_00_256
NUCLEI_Texture_AngularSecondMoment_RescaleIntensityAGP_2_01_256
NUCLEI_Texture_AngularSecondMoment_RescaleIntensityAGP_2_02_256
NUCLEI_Texture_AngularSecondMoment_RescaleIntensityAGP_2_03_256
NUCLEI_Texture_AngularSecondMoment_RescaleIntensityAGP_5_00_256
NUCLEI_Texture_AngularSecondMoment_RescaleIntensityAGP_5_01_256
NUCLEI_Texture_AngularSecondMoment_RescaleIntensityAGP_5_02_256
NUCLEI_Texture_AngularSecondMoment_RescaleIntensityAGP_5_03_256
NUCLEI_Texture_AngularSecondMoment_RescaleIntensityDNA_10_00_256
NUCLEI_Texture_AngularSecondMoment_RescaleIntensityDNA_10_01_256
NUCLEI_Texture_AngularSecondMoment_RescaleIntensityDNA_10_02_256
NUCLEI_Texture_AngularSecondMoment_RescaleIntensityDNA_10_03_256
NUCLEI_Texture_AngularSecondMoment_RescaleIntensityDNA_2_00_256
NUCLEI_Texture_AngularSecondMoment_RescaleIntensityDNA_2_01_256
NUCLEI_Texture_AngularSecondMoment_RescaleIntensityDNA_2_02_256
NUCLEI_Texture_AngularSecondMoment_RescaleIntensityDNA_2_03_256
NUCLEI_Texture_AngularSecondMoment_RescaleIntensityDNA_5_00_256
NUCLEI_Texture_AngularSecondMoment_RescaleIntensityDNA_5_01_256
NUCLEI_Texture_AngularSecondMoment_RescaleIntensityDNA_5_02_256
NUCLEI_Texture_AngularSecondMoment_RescaleIntensityDNA_5_03_256
NUCLEI_Texture_AngularSecondMoment_RescaleIntensityER_10_00_256
NUCLEI_Texture_AngularSecondMoment_RescaleIntensityER_10_01_256
NUCLEI_Texture_AngularSecondMoment_RescaleIntensityER_10_02_256
NUCLEI_Texture_AngularSecondMoment_RescaleIntensityER_10_03_256
NUCLEI_Texture_AngularSecondMoment_RescaleIntensityER_2_00_256
NUCLEI_Texture_AngularSecondMoment_RescaleIntensityER_2_01_256
NUCLEI_Texture_AngularSecondMoment_RescaleIntensityER_2_02_256
NUCLEI_Texture_AngularSecondMoment_RescaleIntensityER_2_03_256
NUCLEI_Texture_AngularSecondMoment_RescaleIntensityER_5_00_256
NUCLEI_Texture_AngularSecondMoment_RescaleIntensityER_5_01_256
NUCLEI_Texture_AngularSecondMoment_RescaleIntensityER_5_02_256
NUCLEI_Texture_AngularSecondMoment_RescaleIntensityER_5_03_256
NUCLEI_Texture_AngularSecondMoment_RescaleIntensityMito_10_00_256
NUCLEI_Texture_AngularSecondMoment_RescaleIntensityMito_10_01_256
NUCLEI_Texture_AngularSecondMoment_RescaleIntensityMito_10_02_256
NUCLEI_Texture_AngularSecondMoment_RescaleIntensityMito_10_03_256
NUCLEI_Texture_AngularSecondMoment_RescaleIntensityMito_2_00_256
NUCLEI_Texture_AngularSecondMoment_RescaleIntensityMito_2_01_256
NUCLEI_Texture_AngularSecondMoment_RescaleIntensityMito_2_02_256
NUCLEI_Texture_AngularSecondMoment_RescaleIntensityMito_2_03_256
NUCLEI_Texture_AngularSecondMoment_RescaleIntensityMito_5_00_256
NUCLEI_Texture_AngularSecondMoment_RescaleIntensityMito_5_01_256
NUCLEI_Texture_AngularSecondMoment_RescaleIntensityMito_5_02_256
NUCLEI_Texture_AngularSecondMoment_RescaleIntensityMito_5_03_256
NUCLEI_Texture_AngularSecondMoment_RescaleIntensityRNA_10_00_256
NUCLEI_Texture_AngularSecondMoment_RescaleIntensityRNA_10_01_256
NUCLEI_Texture_AngularSecondMoment_RescaleIntensityRNA_10_02_256
NUCLEI_Texture_AngularSecondMoment_RescaleIntensityRNA_10_03_256
NUCLEI_Texture_AngularSecondMoment_RescaleIntensityRNA_2_00_256
NUCLEI_Texture_AngularSecondMoment_RescaleIntensityRNA_2_01_256
NUCLEI_Texture_AngularSecondMoment_RescaleIntensityRNA_2_02_256
NUCLEI_Texture_AngularSecondMoment_RescaleIntensityRNA_2_03_256
NUCLEI_Texture_AngularSecondMoment_RescaleIntensityRNA_5_00_256
NUCLEI_Texture_AngularSecondMoment_RescaleIntensityRNA_5_01_256
NUCLEI_Texture_AngularSecondMoment_RescaleIntensityRNA_5_02_256
NUCLEI_Texture_AngularSecondMoment_RescaleIntensityRNA_5_03_256
NUCLEI_Texture_Contrast_RescaleIntensityAGP_10_00_256
NUCLEI_Texture_Contrast_RescaleIntensityAGP_10_01_256
NUCLEI_Texture_Contrast_RescaleIntensityAGP_10_02_256
NUCLEI_Texture_Contrast_RescaleIntensityAGP_10_03_256
NUCLEI_Texture_Contrast_RescaleIntensityAGP_2_00_256
NUCLEI_Texture_Contrast_RescaleIntensityAGP_2_01_256
NUCLEI_Texture_Contrast_RescaleIntensityAGP_2_02_256
NUCLEI_Texture_Contrast_RescaleIntensityAGP_2_03_256
NUCLEI_Texture_Contrast_RescaleIntensityAGP_5_00_256
NUCLEI_Texture_Contrast_RescaleIntensityAGP_5_01_256
NUCLEI_Texture_Contrast_RescaleIntensityAGP_5_02_256
NUCLEI_Texture_Contrast_RescaleIntensityAGP_5_03_256
NUCLEI_Texture_Contrast_RescaleIntensityDNA_10_00_256
NUCLEI_Texture_Contrast_RescaleIntensityDNA_10_01_256
NUCLEI_Texture_Contrast_RescaleIntensityDNA_10_02_256
NUCLEI_Texture_Contrast_RescaleIntensityDNA_10_03_256
NUCLEI_Texture_Contrast_RescaleIntensityDNA_2_00_256
NUCLEI_Texture_Contrast_RescaleIntensityDNA_2_01_256
NUCLEI_Texture_Contrast_RescaleIntensityDNA_2_02_256
NUCLEI_Texture_Contrast_RescaleIntensityDNA_2_03_256
NUCLEI_Texture_Contrast_RescaleIntensityDNA_5_00_256
NUCLEI_Texture_Contrast_RescaleIntensityDNA_5_01_256
NUCLEI_Texture_Contrast_RescaleIntensityDNA_5_02_256
NUCLEI_Texture_Contrast_RescaleIntensityDNA_5_03_256
NUCLEI_Texture_Contrast_RescaleIntensityER_10_00_256
NUCLEI_Texture_Contrast_RescaleIntensityER_10_01_256
NUCLEI_Texture_Contrast_RescaleIntensityER_10_02_256
NUCLEI_Texture_Contrast_RescaleIntensityER_10_03_256
NUCLEI_Texture_Contrast_RescaleIntensityER_2_00_256
NUCLEI_Texture_Contrast_RescaleIntensityER_2_01_256
NUCLEI_Texture_Contrast_RescaleIntensityER_2_02_256
NUCLEI_Texture_Contrast_RescaleIntensityER_2_03_256
NUCLEI_Texture_Contrast_RescaleIntensityER_5_00_256
NUCLEI_Texture_Contrast_RescaleIntensityER_5_01_256
NUCLEI_Texture_Contrast_RescaleIntensityER_5_02_256
NUCLEI_Texture_Contrast_RescaleIntensityER_5_03_256
NUCLEI_Texture_Contrast_RescaleIntensityMito_10_00_256
NUCLEI_Texture_Contrast_RescaleIntensityMito_10_01_256
NUCLEI_Texture_Contrast_RescaleIntensityMito_10_02_256
NUCLEI_Texture_Contrast_RescaleIntensityMito_10_03_256
NUCLEI_Texture_Contrast_RescaleIntensityMito_2_00_256
NUCLEI_Texture_Contrast_RescaleIntensityMito_2_01_256
NUCLEI_Texture_Contrast_RescaleIntensityMito_2_02_256
NUCLEI_Texture_Contrast_RescaleIntensityMito_2_03_256
NUCLEI_Texture_Contrast_RescaleIntensityMito_5_00_256
NUCLEI_Texture_Contrast_RescaleIntensityMito_5_01_256
NUCLEI_Texture_Contrast_RescaleIntensityMito_5_02_256
NUCLEI_Texture_Contrast_RescaleIntensityMito_5_03_256
NUCLEI_Texture_Contrast_RescaleIntensityRNA_10_00_256
NUCLEI_Texture_Contrast_RescaleIntensityRNA_10_01_256
NUCLEI_Texture_Contrast_RescaleIntensityRNA_10_02_256
NUCLEI_Texture_Contrast_RescaleIntensityRNA_10_03_256
NUCLEI_Texture_Contrast_RescaleIntensityRNA_2_00_256
NUCLEI_Texture_Contrast_RescaleIntensityRNA_2_01_256
NUCLEI_Texture_Contrast_RescaleIntensityRNA_2_02_256
NUCLEI_Texture_Contrast_RescaleIntensityRNA_2_03_256
NUCLEI_Texture_Contrast_RescaleIntensityRNA_5_00_256
NUCLEI_Texture_Contrast_RescaleIntensityRNA_5_01_256
NUCLEI_Texture_Contrast_RescaleIntensityRNA_5_02_256
NUCLEI_Texture_Contrast_RescaleIntensityRNA_5_03_256
NUCLEI_Texture_Correlation_RescaleIntensityAGP_10_00_256
NUCLEI_Texture_Correlation_RescaleIntensityAGP_10_01_256
NUCLEI_Texture_Correlation_RescaleIntensityAGP_10_02_256
NUCLEI_Texture_Correlation_RescaleIntensityAGP_10_03_256
NUCLEI_Texture_Correlation_RescaleIntensityAGP_2_00_256
NUCLEI_Texture_Correlation_RescaleIntensityAGP_2_01_256
NUCLEI_Texture_Correlation_RescaleIntensityAGP_2_02_256
NUCLEI_Texture_Correlation_RescaleIntensityAGP_2_03_256
NUCLEI_Texture_Correlation_RescaleIntensityAGP_5_00_256
NUCLEI_Texture_Correlation_RescaleIntensityAGP_5_01_256
NUCLEI_Texture_Correlation_RescaleIntensityAGP_5_02_256
NUCLEI_Texture_Correlation_RescaleIntensityAGP_5_03_256
NUCLEI_Texture_Correlation_RescaleIntensityDNA_10_00_256
NUCLEI_Texture_Correlation_RescaleIntensityDNA_10_01_256
NUCLEI_Texture_Correlation_RescaleIntensityDNA_10_02_256
NUCLEI_Texture_Correlation_RescaleIntensityDNA_10_03_256
NUCLEI_Texture_Correlation_RescaleIntensityDNA_2_00_256
NUCLEI_Texture_Correlation_RescaleIntensityDNA_2_01_256
NUCLEI_Texture_Correlation_RescaleIntensityDNA_2_02_256
NUCLEI_Texture_Correlation_RescaleIntensityDNA_2_03_256
NUCLEI_Texture_Correlation_RescaleIntensityDNA_5_00_256
NUCLEI_Texture_Correlation_RescaleIntensityDNA_5_01_256
NUCLEI_Texture_Correlation_RescaleIntensityDNA_5_02_256
NUCLEI_Texture_Correlation_RescaleIntensityDNA_5_03_256
NUCLEI_Texture_Correlation_RescaleIntensityER_10_00_256
NUCLEI_Texture_Correlation_RescaleIntensityER_10_01_256
NUCLEI_Texture_Correlation_RescaleIntensityER_10_02_256
NUCLEI_Texture_Correlation_RescaleIntensityER_10_03_256
NUCLEI_Texture_Correlation_RescaleIntensityER_2_00_256
NUCLEI_Texture_Correlation_RescaleIntensityER_2_01_256
NUCLEI_Texture_Correlation_RescaleIntensityER_2_02_256
NUCLEI_Texture_Correlation_RescaleIntensityER_2_03_256
NUCLEI_Texture_Correlation_RescaleIntensityER_5_00_256
NUCLEI_Texture_Correlation_RescaleIntensityER_5_01_256
NUCLEI_Texture_Correlation_RescaleIntensityER_5_02_256
NUCLEI_Texture_Correlation_RescaleIntensityER_5_03_256
NUCLEI_Texture_Correlation_RescaleIntensityMito_10_00_256
NUCLEI_Texture_Correlation_RescaleIntensityMito_10_01_256
NUCLEI_Texture_Correlation_RescaleIntensityMito_10_02_256
NUCLEI_Texture_Correlation_RescaleIntensityMito_10_03_256
NUCLEI_Texture_Correlation_RescaleIntensityMito_2_00_256
NUCLEI_Texture_Correlation_RescaleIntensityMito_2_01_256
NUCLEI_Texture_Correlation_RescaleIntensityMito_2_02_256
NUCLEI_Texture_Correlation_RescaleIntensityMito_2_03_256
NUCLEI_Texture_Correlation_RescaleIntensityMito_5_00_256
NUCLEI_Texture_Correlation_RescaleIntensityMito_5_01_256
NUCLEI_Texture_Correlation_RescaleIntensityMito_5_02_256
NUCLEI_Texture_Correlation_RescaleIntensityMito_5_03_256
NUCLEI_Texture_Correlation_RescaleIntensityRNA_10_00_256
NUCLEI_Texture_Correlation_RescaleIntensityRNA_10_01_256
NUCLEI_Texture_Correlation_RescaleIntensityRNA_10_02_256
NUCLEI_Texture_Correlation_RescaleIntensityRNA_10_03_256
NUCLEI_Texture_Correlation_RescaleIntensityRNA_2_00_256
NUCLEI_Texture_Correlation_RescaleIntensityRNA_2_01_256
NUCLEI_Texture_Correlation_RescaleIntensityRNA_2_02_256
NUCLEI_Texture_Correlation_RescaleIntensityRNA_2_03_256
NUCLEI_Texture_Correlation_RescaleIntensityRNA_5_00_256
NUCLEI_Texture_Correlation_RescaleIntensityRNA_5_01_256
NUCLEI_Texture_Correlation_RescaleIntensityRNA_5_02_256
NUCLEI_Texture_Correlation_RescaleIntensityRNA_5_03_256
NUCLEI_Texture_DifferenceEntropy_RescaleIntensityAGP_10_00_256
NUCLEI_Texture_DifferenceEntropy_RescaleIntensityAGP_10_01_256
NUCLEI_Texture_DifferenceEntropy_RescaleIntensityAGP_10_02_256
NUCLEI_Texture_DifferenceEntropy_RescaleIntensityAGP_10_03_256
NUCLEI_Texture_DifferenceEntropy_RescaleIntensityAGP_2_00_256
NUCLEI_Texture_DifferenceEntropy_RescaleIntensityAGP_2_01_256
NUCLEI_Texture_DifferenceEntropy_RescaleIntensityAGP_2_02_256
NUCLEI_Texture_DifferenceEntropy_RescaleIntensityAGP_2_03_256
NUCLEI_Texture_DifferenceEntropy_RescaleIntensityAGP_5_00_256
NUCLEI_Texture_DifferenceEntropy_RescaleIntensityAGP_5_01_256
NUCLEI_Texture_DifferenceEntropy_RescaleIntensityAGP_5_02_256
NUCLEI_Texture_DifferenceEntropy_RescaleIntensityAGP_5_03_256
NUCLEI_Texture_DifferenceEntropy_RescaleIntensityDNA_10_00_256
NUCLEI_Texture_DifferenceEntropy_RescaleIntensityDNA_10_01_256
NUCLEI_Texture_DifferenceEntropy_RescaleIntensityDNA_10_02_256
NUCLEI_Texture_DifferenceEntropy_RescaleIntensityDNA_10_03_256
NUCLEI_Texture_DifferenceEntropy_RescaleIntensityDNA_2_00_256
NUCLEI_Texture_DifferenceEntropy_RescaleIntensityDNA_2_01_256
NUCLEI_Texture_DifferenceEntropy_RescaleIntensityDNA_2_02_256
NUCLEI_Texture_DifferenceEntropy_RescaleIntensityDNA_2_03_256
NUCLEI_Texture_DifferenceEntropy_RescaleIntensityDNA_5_00_256
NUCLEI_Texture_DifferenceEntropy_RescaleIntensityDNA_5_01_256
NUCLEI_Texture_DifferenceEntropy_RescaleIntensityDNA_5_02_256
NUCLEI_Texture_DifferenceEntropy_RescaleIntensityDNA_5_03_256
NUCLEI_Texture_DifferenceEntropy_RescaleIntensityER_10_00_256
NUCLEI_Texture_DifferenceEntropy_RescaleIntensityER_10_01_256
NUCLEI_Texture_DifferenceEntropy_RescaleIntensityER_10_02_256
NUCLEI_Texture_DifferenceEntropy_RescaleIntensityER_10_03_256
NUCLEI_Texture_DifferenceEntropy_RescaleIntensityER_2_00_256
NUCLEI_Texture_DifferenceEntropy_RescaleIntensityER_2_01_256
NUCLEI_Texture_DifferenceEntropy_RescaleIntensityER_2_02_256
NUCLEI_Texture_DifferenceEntropy_RescaleIntensityER_2_03_256
NUCLEI_Texture_DifferenceEntropy_RescaleIntensityER_5_00_256
NUCLEI_Texture_DifferenceEntropy_RescaleIntensityER_5_01_256
NUCLEI_Texture_DifferenceEntropy_RescaleIntensityER_5_02_256
NUCLEI_Texture_DifferenceEntropy_RescaleIntensityER_5_03_256
NUCLEI_Texture_DifferenceEntropy_RescaleIntensityMito_10_00_256
NUCLEI_Texture_DifferenceEntropy_RescaleIntensityMito_10_01_256
NUCLEI_Texture_DifferenceEntropy_RescaleIntensityMito_10_02_256
NUCLEI_Texture_DifferenceEntropy_RescaleIntensityMito_10_03_256
NUCLEI_Texture_DifferenceEntropy_RescaleIntensityMito_2_00_256
NUCLEI_Texture_DifferenceEntropy_RescaleIntensityMito_2_01_256
NUCLEI_Texture_DifferenceEntropy_RescaleIntensityMito_2_02_256
NUCLEI_Texture_DifferenceEntropy_RescaleIntensityMito_2_03_256
NUCLEI_Texture_DifferenceEntropy_RescaleIntensityMito_5_00_256
NUCLEI_Texture_DifferenceEntropy_RescaleIntensityMito_5_01_256
NUCLEI_Texture_DifferenceEntropy_RescaleIntensityMito_5_02_256
NUCLEI_Texture_DifferenceEntropy_RescaleIntensityMito_5_03_256
NUCLEI_Texture_DifferenceEntropy_RescaleIntensityRNA_10_00_256
NUCLEI_Texture_DifferenceEntropy_RescaleIntensityRNA_10_01_256
NUCLEI_Texture_DifferenceEntropy_RescaleIntensityRNA_10_02_256
NUCLEI_Texture_DifferenceEntropy_RescaleIntensityRNA_10_03_256
NUCLEI_Texture_DifferenceEntropy_RescaleIntensityRNA_2_00_256
NUCLEI_Texture_DifferenceEntropy_RescaleIntensityRNA_2_01_256
NUCLEI_Texture_DifferenceEntropy_RescaleIntensityRNA_2_02_256
NUCLEI_Texture_DifferenceEntropy_RescaleIntensityRNA_2_03_256
NUCLEI_Texture_DifferenceEntropy_RescaleIntensityRNA_5_00_256
NUCLEI_Texture_DifferenceEntropy_RescaleIntensityRNA_5_01_256
NUCLEI_Texture_DifferenceEntropy_RescaleIntensityRNA_5_02_256
NUCLEI_Texture_DifferenceEntropy_RescaleIntensityRNA_5_03_256
NUCLEI_Texture_DifferenceVariance_RescaleIntensityAGP_10_00_256
NUCLEI_Texture_DifferenceVariance_RescaleIntensityAGP_10_01_256
NUCLEI_Texture_DifferenceVariance_RescaleIntensityAGP_10_02_256
NUCLEI_Texture_DifferenceVariance_RescaleIntensityAGP_10_03_256
NUCLEI_Texture_DifferenceVariance_RescaleIntensityAGP_2_00_256
NUCLEI_Texture_DifferenceVariance_RescaleIntensityAGP_2_01_256
NUCLEI_Texture_DifferenceVariance_RescaleIntensityAGP_2_02_256
NUCLEI_Texture_DifferenceVariance_RescaleIntensityAGP_2_03_256
NUCLEI_Texture_DifferenceVariance_RescaleIntensityAGP_5_00_256
NUCLEI_Texture_DifferenceVariance_RescaleIntensityAGP_5_01_256
NUCLEI_Texture_DifferenceVariance_RescaleIntensityAGP_5_02_256
NUCLEI_Texture_DifferenceVariance_RescaleIntensityAGP_5_03_256
NUCLEI_Texture_DifferenceVariance_RescaleIntensityDNA_10_00_256
NUCLEI_Texture_DifferenceVariance_RescaleIntensityDNA_10_01_256
NUCLEI_Texture_DifferenceVariance_RescaleIntensityDNA_10_02_256
NUCLEI_Texture_DifferenceVariance_RescaleIntensityDNA_10_03_256
NUCLEI_Texture_DifferenceVariance_RescaleIntensityDNA_2_00_256
NUCLEI_Texture_DifferenceVariance_RescaleIntensityDNA_2_01_256
NUCLEI_Texture_DifferenceVariance_RescaleIntensityDNA_2_02_256
NUCLEI_Texture_DifferenceVariance_RescaleIntensityDNA_2_03_256
NUCLEI_Texture_DifferenceVariance_RescaleIntensityDNA_5_00_256
NUCLEI_Texture_DifferenceVariance_RescaleIntensityDNA_5_01_256
NUCLEI_Texture_DifferenceVariance_RescaleIntensityDNA_5_02_256
NUCLEI_Texture_DifferenceVariance_RescaleIntensityDNA_5_03_256
NUCLEI_Texture_DifferenceVariance_RescaleIntensityER_10_00_256
NUCLEI_Texture_DifferenceVariance_RescaleIntensityER_10_01_256
NUCLEI_Texture_DifferenceVariance_RescaleIntensityER_10_02_256
NUCLEI_Texture_DifferenceVariance_RescaleIntensityER_10_03_256
NUCLEI_Texture_DifferenceVariance_RescaleIntensityER_2_00_256
NUCLEI_Texture_DifferenceVariance_RescaleIntensityER_2_01_256
NUCLEI_Texture_DifferenceVariance_RescaleIntensityER_2_02_256
NUCLEI_Texture_DifferenceVariance_RescaleIntensityER_2_03_256
NUCLEI_Texture_DifferenceVariance_RescaleIntensityER_5_00_256
NUCLEI_Texture_DifferenceVariance_RescaleIntensityER_5_01_256
NUCLEI_Texture_DifferenceVariance_RescaleIntensityER_5_02_256
NUCLEI_Texture_DifferenceVariance_RescaleIntensityER_5_03_256
NUCLEI_Texture_DifferenceVariance_RescaleIntensityMito_10_00_256
NUCLEI_Texture_DifferenceVariance_RescaleIntensityMito_10_01_256
NUCLEI_Texture_DifferenceVariance_RescaleIntensityMito_10_02_256
NUCLEI_Texture_DifferenceVariance_RescaleIntensityMito_10_03_256
NUCLEI_Texture_DifferenceVariance_RescaleIntensityMito_2_00_256
NUCLEI_Texture_DifferenceVariance_RescaleIntensityMito_2_01_256
NUCLEI_Texture_DifferenceVariance_RescaleIntensityMito_2_02_256
NUCLEI_Texture_DifferenceVariance_RescaleIntensityMito_2_03_256
NUCLEI_Texture_DifferenceVariance_RescaleIntensityMito_5_00_256
NUCLEI_Texture_DifferenceVariance_RescaleIntensityMito_5_01_256
NUCLEI_Texture_DifferenceVariance_RescaleIntensityMito_5_02_256
NUCLEI_Texture_DifferenceVariance_RescaleIntensityMito_5_03_256
NUCLEI_Texture_DifferenceVariance_RescaleIntensityRNA_10_00_256
NUCLEI_Texture_DifferenceVariance_RescaleIntensityRNA_10_01_256
NUCLEI_Texture_DifferenceVariance_RescaleIntensityRNA_10_02_256
NUCLEI_Texture_DifferenceVariance_RescaleIntensityRNA_10_03_256
NUCLEI_Texture_DifferenceVariance_RescaleIntensityRNA_2_00_256
NUCLEI_Texture_DifferenceVariance_RescaleIntensityRNA_2_01_256
NUCLEI_Texture_DifferenceVariance_RescaleIntensityRNA_2_02_256
NUCLEI_Texture_DifferenceVariance_RescaleIntensityRNA_2_03_256
NUCLEI_Texture_DifferenceVariance_RescaleIntensityRNA_5_00_256
NUCLEI_Texture_DifferenceVariance_RescaleIntensityRNA_5_01_256
NUCLEI_Texture_DifferenceVariance_RescaleIntensityRNA_5_02_256
NUCLEI_Texture_DifferenceVariance_RescaleIntensityRNA_5_03_256
NUCLEI_Texture_Entropy_RescaleIntensityAGP_10_00_256
NUCLEI_Texture_Entropy_RescaleIntensityAGP_10_01_256
NUCLEI_Texture_Entropy_RescaleIntensityAGP_10_02_256
NUCLEI_Texture_Entropy_RescaleIntensityAGP_10_03_256
NUCLEI_Texture_Entropy_RescaleIntensityAGP_2_00_256
NUCLEI_Texture_Entropy_RescaleIntensityAGP_2_01_256
NUCLEI_Texture_Entropy_RescaleIntensityAGP_2_02_256
NUCLEI_Texture_Entropy_RescaleIntensityAGP_2_03_256
NUCLEI_Texture_Entropy_RescaleIntensityAGP_5_00_256
NUCLEI_Texture_Entropy_RescaleIntensityAGP_5_01_256
NUCLEI_Texture_Entropy_RescaleIntensityAGP_5_02_256
NUCLEI_Texture_Entropy_RescaleIntensityAGP_5_03_256
NUCLEI_Texture_Entropy_RescaleIntensityDNA_10_00_256
NUCLEI_Texture_Entropy_RescaleIntensityDNA_10_01_256
NUCLEI_Texture_Entropy_RescaleIntensityDNA_10_02_256
NUCLEI_Texture_Entropy_RescaleIntensityDNA_10_03_256
NUCLEI_Texture_Entropy_RescaleIntensityDNA_2_00_256
NUCLEI_Texture_Entropy_RescaleIntensityDNA_2_01_256
NUCLEI_Texture_Entropy_RescaleIntensityDNA_2_02_256
NUCLEI_Texture_Entropy_RescaleIntensityDNA_2_03_256
NUCLEI_Texture_Entropy_RescaleIntensityDNA_5_00_256
NUCLEI_Texture_Entropy_RescaleIntensityDNA_5_01_256
NUCLEI_Texture_Entropy_RescaleIntensityDNA_5_02_256
NUCLEI_Texture_Entropy_RescaleIntensityDNA_5_03_256
NUCLEI_Texture_Entropy_RescaleIntensityER_10_00_256
NUCLEI_Texture_Entropy_RescaleIntensityER_10_01_256
NUCLEI_Texture_Entropy_RescaleIntensityER_10_02_256
NUCLEI_Texture_Entropy_RescaleIntensityER_10_03_256
NUCLEI_Texture_Entropy_RescaleIntensityER_2_00_256
NUCLEI_Texture_Entropy_RescaleIntensityER_2_01_256
NUCLEI_Texture_Entropy_RescaleIntensityER_2_02_256
NUCLEI_Texture_Entropy_RescaleIntensityER_2_03_256
NUCLEI_Texture_Entropy_RescaleIntensityER_5_00_256
NUCLEI_Texture_Entropy_RescaleIntensityER_5_01_256
NUCLEI_Texture_Entropy_RescaleIntensityER_5_02_256
NUCLEI_Texture_Entropy_RescaleIntensityER_5_03_256
NUCLEI_Texture_Entropy_RescaleIntensityMito_10_00_256
NUCLEI_Texture_Entropy_RescaleIntensityMito_10_01_256
NUCLEI_Texture_Entropy_RescaleIntensityMito_10_02_256
NUCLEI_Texture_Entropy_RescaleIntensityMito_10_03_256
NUCLEI_Texture_Entropy_RescaleIntensityMito_2_00_256
NUCLEI_Texture_Entropy_RescaleIntensityMito_2_01_256
NUCLEI_Texture_Entropy_RescaleIntensityMito_2_02_256
NUCLEI_Texture_Entropy_RescaleIntensityMito_2_03_256
NUCLEI_Texture_Entropy_RescaleIntensityMito_5_00_256
NUCLEI_Texture_Entropy_RescaleIntensityMito_5_01_256
NUCLEI_Texture_Entropy_RescaleIntensityMito_5_02_256
NUCLEI_Texture_Entropy_RescaleIntensityMito_5_03_256
NUCLEI_Texture_Entropy_RescaleIntensityRNA_10_00_256
NUCLEI_Texture_Entropy_RescaleIntensityRNA_10_01_256
NUCLEI_Texture_Entropy_RescaleIntensityRNA_10_02_256
NUCLEI_Texture_Entropy_RescaleIntensityRNA_10_03_256
NUCLEI_Texture_Entropy_RescaleIntensityRNA_2_00_256
NUCLEI_Texture_Entropy_RescaleIntensityRNA_2_01_256
NUCLEI_Texture_Entropy_RescaleIntensityRNA_2_02_256
NUCLEI_Texture_Entropy_RescaleIntensityRNA_2_03_256
NUCLEI_Texture_Entropy_RescaleIntensityRNA_5_00_256
NUCLEI_Texture_Entropy_RescaleIntensityRNA_5_01_256
NUCLEI_Texture_Entropy_RescaleIntensityRNA_5_02_256
NUCLEI_Texture_Entropy_RescaleIntensityRNA_5_03_256
NUCLEI_Texture_InfoMeas1_RescaleIntensityAGP_10_00_256
NUCLEI_Texture_InfoMeas1_RescaleIntensityAGP_10_01_256
NUCLEI_Texture_InfoMeas1_RescaleIntensityAGP_10_02_256
NUCLEI_Texture_InfoMeas1_RescaleIntensityAGP_10_03_256
NUCLEI_Texture_InfoMeas1_RescaleIntensityAGP_2_00_256
NUCLEI_Texture_InfoMeas1_RescaleIntensityAGP_2_01_256
NUCLEI_Texture_InfoMeas1_RescaleIntensityAGP_2_02_256
NUCLEI_Texture_InfoMeas1_RescaleIntensityAGP_2_03_256
NUCLEI_Texture_InfoMeas1_RescaleIntensityAGP_5_00_256
NUCLEI_Texture_InfoMeas1_RescaleIntensityAGP_5_01_256
NUCLEI_Texture_InfoMeas1_RescaleIntensityAGP_5_02_256
NUCLEI_Texture_InfoMeas1_RescaleIntensityAGP_5_03_256
NUCLEI_Texture_InfoMeas1_RescaleIntensityDNA_10_00_256
NUCLEI_Texture_InfoMeas1_RescaleIntensityDNA_10_01_256
NUCLEI_Texture_InfoMeas1_RescaleIntensityDNA_10_02_256
NUCLEI_Texture_InfoMeas1_RescaleIntensityDNA_10_03_256
NUCLEI_Texture_InfoMeas1_RescaleIntensityDNA_2_00_256
NUCLEI_Texture_InfoMeas1_RescaleIntensityDNA_2_01_256
NUCLEI_Texture_InfoMeas1_RescaleIntensityDNA_2_02_256
NUCLEI_Texture_InfoMeas1_RescaleIntensityDNA_2_03_256
NUCLEI_Texture_InfoMeas1_RescaleIntensityDNA_5_00_256
NUCLEI_Texture_InfoMeas1_RescaleIntensityDNA_5_01_256
NUCLEI_Texture_InfoMeas1_RescaleIntensityDNA_5_02_256
NUCLEI_Texture_InfoMeas1_RescaleIntensityDNA_5_03_256
NUCLEI_Texture_InfoMeas1_RescaleIntensityER_10_00_256
NUCLEI_Texture_InfoMeas1_RescaleIntensityER_10_01_256
NUCLEI_Texture_InfoMeas1_RescaleIntensityER_10_02_256
NUCLEI_Texture_InfoMeas1_RescaleIntensityER_10_03_256
NUCLEI_Texture_InfoMeas1_RescaleIntensityER_2_00_256
NUCLEI_Texture_InfoMeas1_RescaleIntensityER_2_01_256
NUCLEI_Texture_InfoMeas1_RescaleIntensityER_2_02_256
NUCLEI_Texture_InfoMeas1_RescaleIntensityER_2_03_256
NUCLEI_Texture_InfoMeas1_RescaleIntensityER_5_00_256
NUCLEI_Texture_InfoMeas1_RescaleIntensityER_5_01_256
NUCLEI_Texture_InfoMeas1_RescaleIntensityER_5_02_256
NUCLEI_Texture_InfoMeas1_RescaleIntensityER_5_03_256
NUCLEI_Texture_InfoMeas1_RescaleIntensityMito_10_00_256
NUCLEI_Texture_InfoMeas1_RescaleIntensityMito_10_01_256
NUCLEI_Texture_InfoMeas1_RescaleIntensityMito_10_02_256
NUCLEI_Texture_InfoMeas1_RescaleIntensityMito_10_03_256
NUCLEI_Texture_InfoMeas1_RescaleIntensityMito_2_00_256
NUCLEI_Texture_InfoMeas1_RescaleIntensityMito_2_01_256
NUCLEI_Texture_InfoMeas1_RescaleIntensityMito_2_02_256
NUCLEI_Texture_InfoMeas1_RescaleIntensityMito_2_03_256
NUCLEI_Texture_InfoMeas1_RescaleIntensityMito_5_00_256
NUCLEI_Texture_InfoMeas1_RescaleIntensityMito_5_01_256
NUCLEI_Texture_InfoMeas1_RescaleIntensityMito_5_02_256
NUCLEI_Texture_InfoMeas1_RescaleIntensityMito_5_03_256
NUCLEI_Texture_InfoMeas1_RescaleIntensityRNA_10_00_256
NUCLEI_Texture_InfoMeas1_RescaleIntensityRNA_10_01_256
NUCLEI_Texture_InfoMeas1_RescaleIntensityRNA_10_02_256
NUCLEI_Texture_InfoMeas1_RescaleIntensityRNA_10_03_256
NUCLEI_Texture_InfoMeas1_RescaleIntensityRNA_2_00_256
NUCLEI_Texture_InfoMeas1_RescaleIntensityRNA_2_01_256
NUCLEI_Texture_InfoMeas1_RescaleIntensityRNA_2_02_256
NUCLEI_Texture_InfoMeas1_RescaleIntensityRNA_2_03_256
NUCLEI_Texture_InfoMeas1_RescaleIntensityRNA_5_00_256
NUCLEI_Texture_InfoMeas1_RescaleIntensityRNA_5_01_256
NUCLEI_Texture_InfoMeas1_RescaleIntensityRNA_5_02_256
NUCLEI_Texture_InfoMeas1_RescaleIntensityRNA_5_03_256
NUCLEI_Texture_InfoMeas2_RescaleIntensityAGP_10_00_256
NUCLEI_Texture_InfoMeas2_RescaleIntensityAGP_10_01_256
NUCLEI_Texture_InfoMeas2_RescaleIntensityAGP_10_02_256
NUCLEI_Texture_InfoMeas2_RescaleIntensityAGP_10_03_256
NUCLEI_Texture_InfoMeas2_RescaleIntensityAGP_2_00_256
NUCLEI_Texture_InfoMeas2_RescaleIntensityAGP_2_01_256
NUCLEI_Texture_InfoMeas2_RescaleIntensityAGP_2_02_256
NUCLEI_Texture_InfoMeas2_RescaleIntensityAGP_2_03_256
NUCLEI_Texture_InfoMeas2_RescaleIntensityAGP_5_00_256
NUCLEI_Texture_InfoMeas2_RescaleIntensityAGP_5_01_256
NUCLEI_Texture_InfoMeas2_RescaleIntensityAGP_5_02_256
NUCLEI_Texture_InfoMeas2_RescaleIntensityAGP_5_03_256
NUCLEI_Texture_InfoMeas2_RescaleIntensityDNA_10_00_256
NUCLEI_Texture_InfoMeas2_RescaleIntensityDNA_10_01_256
NUCLEI_Texture_InfoMeas2_RescaleIntensityDNA_10_02_256
NUCLEI_Texture_InfoMeas2_RescaleIntensityDNA_10_03_256
NUCLEI_Texture_InfoMeas2_RescaleIntensityDNA_2_00_256
NUCLEI_Texture_InfoMeas2_RescaleIntensityDNA_2_01_256
NUCLEI_Texture_InfoMeas2_RescaleIntensityDNA_2_02_256
NUCLEI_Texture_InfoMeas2_RescaleIntensityDNA_2_03_256
NUCLEI_Texture_InfoMeas2_RescaleIntensityDNA_5_00_256
NUCLEI_Texture_InfoMeas2_RescaleIntensityDNA_5_01_256
NUCLEI_Texture_InfoMeas2_RescaleIntensityDNA_5_02_256
NUCLEI_Texture_InfoMeas2_RescaleIntensityDNA_5_03_256
NUCLEI_Texture_InfoMeas2_RescaleIntensityER_10_00_256
NUCLEI_Texture_InfoMeas2_RescaleIntensityER_10_01_256
NUCLEI_Texture_InfoMeas2_RescaleIntensityER_10_02_256
NUCLEI_Texture_InfoMeas2_RescaleIntensityER_10_03_256
NUCLEI_Texture_InfoMeas2_RescaleIntensityER_2_00_256
NUCLEI_Texture_InfoMeas2_RescaleIntensityER_2_01_256
NUCLEI_Texture_InfoMeas2_RescaleIntensityER_2_02_256
NUCLEI_Texture_InfoMeas2_RescaleIntensityER_2_03_256
NUCLEI_Texture_InfoMeas2_RescaleIntensityER_5_00_256
NUCLEI_Texture_InfoMeas2_RescaleIntensityER_5_01_256
NUCLEI_Texture_InfoMeas2_RescaleIntensityER_5_02_256
NUCLEI_Texture_InfoMeas2_RescaleIntensityER_5_03_256
NUCLEI_Texture_InfoMeas2_RescaleIntensityMito_10_00_256
NUCLEI_Texture_InfoMeas2_RescaleIntensityMito_10_01_256
NUCLEI_Texture_InfoMeas2_RescaleIntensityMito_10_02_256
NUCLEI_Texture_InfoMeas2_RescaleIntensityMito_10_03_256
NUCLEI_Texture_InfoMeas2_RescaleIntensityMito_2_00_256
NUCLEI_Texture_InfoMeas2_RescaleIntensityMito_2_01_256
NUCLEI_Texture_InfoMeas2_RescaleIntensityMito_2_02_256
NUCLEI_Texture_InfoMeas2_RescaleIntensityMito_2_03_256
NUCLEI_Texture_InfoMeas2_RescaleIntensityMito_5_00_256
NUCLEI_Texture_InfoMeas2_RescaleIntensityMito_5_01_256
NUCLEI_Texture_InfoMeas2_RescaleIntensityMito_5_02_256
NUCLEI_Texture_InfoMeas2_RescaleIntensityMito_5_03_256
NUCLEI_Texture_InfoMeas2_RescaleIntensityRNA_10_00_256
NUCLEI_Texture_InfoMeas2_RescaleIntensityRNA_10_01_256
NUCLEI_Texture_InfoMeas2_RescaleIntensityRNA_10_02_256
NUCLEI_Texture_InfoMeas2_RescaleIntensityRNA_10_03_256
NUCLEI_Texture_InfoMeas2_RescaleIntensityRNA_2_00_256
NUCLEI_Texture_InfoMeas2_RescaleIntensityRNA_2_01_256
NUCLEI_Texture_InfoMeas2_RescaleIntensityRNA_2_02_256
NUCLEI_Texture_InfoMeas2_RescaleIntensityRNA_2_03_256
NUCLEI_Texture_InfoMeas2_RescaleIntensityRNA_5_00_256
NUCLEI_Texture_InfoMeas2_RescaleIntensityRNA_5_01_256
NUCLEI_Texture_InfoMeas2_RescaleIntensityRNA_5_02_256
NUCLEI_Texture_InfoMeas2_RescaleIntensityRNA_5_03_256
NUCLEI_Texture_InverseDifferenceMoment_RescaleIntensityAGP_10_00_256
NUCLEI_Texture_InverseDifferenceMoment_RescaleIntensityAGP_10_01_256
NUCLEI_Texture_InverseDifferenceMoment_RescaleIntensityAGP_10_02_256
NUCLEI_Texture_InverseDifferenceMoment_RescaleIntensityAGP_10_03_256
NUCLEI_Texture_InverseDifferenceMoment_RescaleIntensityAGP_2_00_256
NUCLEI_Texture_InverseDifferenceMoment_RescaleIntensityAGP_2_01_256
NUCLEI_Texture_InverseDifferenceMoment_RescaleIntensityAGP_2_02_256
NUCLEI_Texture_InverseDifferenceMoment_RescaleIntensityAGP_2_03_256
NUCLEI_Texture_InverseDifferenceMoment_RescaleIntensityAGP_5_00_256
NUCLEI_Texture_InverseDifferenceMoment_RescaleIntensityAGP_5_01_256
NUCLEI_Texture_InverseDifferenceMoment_RescaleIntensityAGP_5_02_256
NUCLEI_Texture_InverseDifferenceMoment_RescaleIntensityAGP_5_03_256
NUCLEI_Texture_InverseDifferenceMoment_RescaleIntensityDNA_10_00_256
NUCLEI_Texture_InverseDifferenceMoment_RescaleIntensityDNA_10_01_256
NUCLEI_Texture_InverseDifferenceMoment_RescaleIntensityDNA_10_02_256
NUCLEI_Texture_InverseDifferenceMoment_RescaleIntensityDNA_10_03_256
NUCLEI_Texture_InverseDifferenceMoment_RescaleIntensityDNA_2_00_256
NUCLEI_Texture_InverseDifferenceMoment_RescaleIntensityDNA_2_01_256
NUCLEI_Texture_InverseDifferenceMoment_RescaleIntensityDNA_2_02_256
NUCLEI_Texture_InverseDifferenceMoment_RescaleIntensityDNA_2_03_256
NUCLEI_Texture_InverseDifferenceMoment_RescaleIntensityDNA_5_00_256
NUCLEI_Texture_InverseDifferenceMoment_RescaleIntensityDNA_5_01_256
NUCLEI_Texture_InverseDifferenceMoment_RescaleIntensityDNA_5_02_256
NUCLEI_Texture_InverseDifferenceMoment_RescaleIntensityDNA_5_03_256
NUCLEI_Texture_InverseDifferenceMoment_RescaleIntensityER_10_00_256
NUCLEI_Texture_InverseDifferenceMoment_RescaleIntensityER_10_01_256
NUCLEI_Texture_InverseDifferenceMoment_RescaleIntensityER_10_02_256
NUCLEI_Texture_InverseDifferenceMoment_RescaleIntensityER_10_03_256
NUCLEI_Texture_InverseDifferenceMoment_RescaleIntensityER_2_00_256
NUCLEI_Texture_InverseDifferenceMoment_RescaleIntensityER_2_01_256
NUCLEI_Texture_InverseDifferenceMoment_RescaleIntensityER_2_02_256
NUCLEI_Texture_InverseDifferenceMoment_RescaleIntensityER_2_03_256
NUCLEI_Texture_InverseDifferenceMoment_RescaleIntensityER_5_00_256
NUCLEI_Texture_InverseDifferenceMoment_RescaleIntensityER_5_01_256
NUCLEI_Texture_InverseDifferenceMoment_RescaleIntensityER_5_02_256
NUCLEI_Texture_InverseDifferenceMoment_RescaleIntensityER_5_03_256
NUCLEI_Texture_InverseDifferenceMoment_RescaleIntensityMito_10_00_256
NUCLEI_Texture_InverseDifferenceMoment_RescaleIntensityMito_10_01_256
NUCLEI_Texture_InverseDifferenceMoment_RescaleIntensityMito_10_02_256
NUCLEI_Texture_InverseDifferenceMoment_RescaleIntensityMito_10_03_256
NUCLEI_Texture_InverseDifferenceMoment_RescaleIntensityMito_2_00_256
NUCLEI_Texture_InverseDifferenceMoment_RescaleIntensityMito_2_01_256
NUCLEI_Texture_InverseDifferenceMoment_RescaleIntensityMito_2_02_256
NUCLEI_Texture_InverseDifferenceMoment_RescaleIntensityMito_2_03_256
NUCLEI_Texture_InverseDifferenceMoment_RescaleIntensityMito_5_00_256
NUCLEI_Texture_InverseDifferenceMoment_RescaleIntensityMito_5_01_256
NUCLEI_Texture_InverseDifferenceMoment_RescaleIntensityMito_5_02_256
NUCLEI_Texture_InverseDifferenceMoment_RescaleIntensityMito_5_03_256
NUCLEI_Texture_InverseDifferenceMoment_RescaleIntensityRNA_10_00_256
NUCLEI_Texture_InverseDifferenceMoment_RescaleIntensityRNA_10_01_256
NUCLEI_Texture_InverseDifferenceMoment_RescaleIntensityRNA_10_02_256
NUCLEI_Texture_InverseDifferenceMoment_RescaleIntensityRNA_10_03_256
NUCLEI_Texture_InverseDifferenceMoment_RescaleIntensityRNA_2_00_256
NUCLEI_Texture_InverseDifferenceMoment_RescaleIntensityRNA_2_01_256
NUCLEI_Texture_InverseDifferenceMoment_RescaleIntensityRNA_2_02_256
NUCLEI_Texture_InverseDifferenceMoment_RescaleIntensityRNA_2_03_256
NUCLEI_Texture_InverseDifferenceMoment_RescaleIntensityRNA_5_00_256
NUCLEI_Texture_InverseDifferenceMoment_RescaleIntensityRNA_5_01_256
NUCLEI_Texture_InverseDifferenceMoment_RescaleIntensityRNA_5_02_256
NUCLEI_Texture_InverseDifferenceMoment_RescaleIntensityRNA_5_03_256
NUCLEI_Texture_SumAverage_RescaleIntensityAGP_10_00_256
NUCLEI_Texture_SumAverage_RescaleIntensityAGP_10_01_256
NUCLEI_Texture_SumAverage_RescaleIntensityAGP_10_02_256
NUCLEI_Texture_SumAverage_RescaleIntensityAGP_10_03_256
NUCLEI_Texture_SumAverage_RescaleIntensityAGP_2_00_256
NUCLEI_Texture_SumAverage_RescaleIntensityAGP_2_01_256
NUCLEI_Texture_SumAverage_RescaleIntensityAGP_2_02_256
NUCLEI_Texture_SumAverage_RescaleIntensityAGP_2_03_256
NUCLEI_Texture_SumAverage_RescaleIntensityAGP_5_00_256
NUCLEI_Texture_SumAverage_RescaleIntensityAGP_5_01_256
NUCLEI_Texture_SumAverage_RescaleIntensityAGP_5_02_256
NUCLEI_Texture_SumAverage_RescaleIntensityAGP_5_03_256
NUCLEI_Texture_SumAverage_RescaleIntensityDNA_10_00_256
NUCLEI_Texture_SumAverage_RescaleIntensityDNA_10_01_256
NUCLEI_Texture_SumAverage_RescaleIntensityDNA_10_02_256
NUCLEI_Texture_SumAverage_RescaleIntensityDNA_10_03_256
NUCLEI_Texture_SumAverage_RescaleIntensityDNA_2_00_256
NUCLEI_Texture_SumAverage_RescaleIntensityDNA_2_01_256
NUCLEI_Texture_SumAverage_RescaleIntensityDNA_2_02_256
NUCLEI_Texture_SumAverage_RescaleIntensityDNA_2_03_256
NUCLEI_Texture_SumAverage_RescaleIntensityDNA_5_00_256
NUCLEI_Texture_SumAverage_RescaleIntensityDNA_5_01_256
NUCLEI_Texture_SumAverage_RescaleIntensityDNA_5_02_256
NUCLEI_Texture_SumAverage_RescaleIntensityDNA_5_03_256
NUCLEI_Texture_SumAverage_RescaleIntensityER_10_00_256
NUCLEI_Texture_SumAverage_RescaleIntensityER_10_01_256
[truncated: 1,250 more rows]
