# Supplementary material for: Label-free prediction of cell painting from brightfield images
Source: Sci Rep. 2022 Jun 15;12:10001. doi: 10.1038/s41598-022-12914-x (PMC9200748; doi:10.1038/s41598-022-12914-x)
Supplement: Supplementary file 11 — Supplementary Information 11. [file 41598_2022_12914_MOESM11_ESM.csv]

CYTOPLASM_AreaShape_BoundingBoxMinimum_X	0.742949044
CYTOPLASM_AreaShape_BoundingBoxMinimum_Y	0.865236046
CYTOPLASM_AreaShape_Compactness	0.350448577
CYTOPLASM_AreaShape_Eccentricity	0.625473957
CYTOPLASM_AreaShape_Extent	0.48492136
CYTOPLASM_AreaShape_FormFactor	0.384585839
CYTOPLASM_AreaShape_Orientation	0.773884014
CYTOPLASM_AreaShape_Zernike_1_1	0.622346457
CYTOPLASM_AreaShape_Zernike_2_0	0.326233428
CYTOPLASM_AreaShape_Zernike_2_2	0.781226844
CYTOPLASM_AreaShape_Zernike_3_1	0.696064623
CYTOPLASM_AreaShape_Zernike_3_3	0.353941201
CYTOPLASM_AreaShape_Zernike_4_0	0.690871931
CYTOPLASM_AreaShape_Zernike_4_2	0.360746744
CYTOPLASM_AreaShape_Zernike_4_4	0.672922295
CYTOPLASM_AreaShape_Zernike_5_1	0.491622982
CYTOPLASM_AreaShape_Zernike_5_3	0.368506884
CYTOPLASM_AreaShape_Zernike_5_5	0.287744429
CYTOPLASM_AreaShape_Zernike_6_0	0.478362311
CYTOPLASM_AreaShape_Zernike_6_2	0.438895873
CYTOPLASM_AreaShape_Zernike_6_4	0.411738644
CYTOPLASM_AreaShape_Zernike_6_6	0.58323425
CYTOPLASM_AreaShape_Zernike_7_1	0.424822297
CYTOPLASM_AreaShape_Zernike_7_3	0.376831087
CYTOPLASM_AreaShape_Zernike_7_5	0.194565728
CYTOPLASM_AreaShape_Zernike_7_7	0.489987402
CYTOPLASM_AreaShape_Zernike_8_0	0.370205549
CYTOPLASM_AreaShape_Zernike_8_2	0.312336257
CYTOPLASM_AreaShape_Zernike_8_4	-0.105865156
CYTOPLASM_AreaShape_Zernike_8_6	0.42470514
CYTOPLASM_AreaShape_Zernike_8_8	0.15133399
CYTOPLASM_AreaShape_Zernike_9_1	0.391198148
CYTOPLASM_AreaShape_Zernike_9_3	0.34726437
CYTOPLASM_AreaShape_Zernike_9_5	0.017119255
CYTOPLASM_AreaShape_Zernike_9_7	0.238311559
CYTOPLASM_Correlation_Correlation_OrigAGP_OrigDNA	0.491406388
CYTOPLASM_Correlation_Correlation_OrigAGP_OrigRNA	0.777158375
CYTOPLASM_Correlation_Correlation_OrigDNA_OrigRNA	0.449127828
CYTOPLASM_Correlation_Correlation_OrigER_OrigMito	0.122951191
CYTOPLASM_Correlation_K_OrigAGP_OrigDNA	0.635411317
CYTOPLASM_Correlation_K_OrigAGP_OrigER	0.538311727
CYTOPLASM_Correlation_K_OrigAGP_OrigMito	0.426904207
CYTOPLASM_Correlation_K_OrigAGP_OrigRNA	0.432958803
CYTOPLASM_Correlation_K_OrigDNA_OrigRNA	0.594704009
CYTOPLASM_Correlation_K_OrigER_OrigAGP	0.610988303
CYTOPLASM_Correlation_K_OrigER_OrigDNA	0.660936828
CYTOPLASM_Correlation_K_OrigER_OrigRNA	0.71513903
CYTOPLASM_Correlation_K_OrigMito_OrigAGP	0.424902634
CYTOPLASM_Correlation_K_OrigMito_OrigRNA	0.630281864
CYTOPLASM_Correlation_K_OrigRNA_OrigAGP	0.538767965
CYTOPLASM_Correlation_K_OrigRNA_OrigDNA	0.359778197
CYTOPLASM_Correlation_K_OrigRNA_OrigER	0.79307561
CYTOPLASM_Correlation_K_OrigRNA_OrigMito	0.503789169
CYTOPLASM_Correlation_Manders_OrigAGP_OrigRNA	0.301931378
CYTOPLASM_Correlation_Manders_OrigDNA_OrigAGP	0.054249431
CYTOPLASM_Correlation_Manders_OrigDNA_OrigER	0.352797448
CYTOPLASM_Correlation_Manders_OrigDNA_OrigMito	0.716829979
CYTOPLASM_Correlation_Manders_OrigER_OrigMito	0.372222759
CYTOPLASM_Correlation_Manders_OrigMito_OrigDNA	0.41048066
CYTOPLASM_Correlation_Manders_OrigRNA_OrigAGP	0.406628414
CYTOPLASM_Correlation_Manders_OrigRNA_OrigER	0.337840503
CYTOPLASM_Correlation_Manders_OrigRNA_OrigMito	0.345760808
CYTOPLASM_Correlation_Overlap_OrigAGP_OrigDNA	-0.131485076
CYTOPLASM_Correlation_Overlap_OrigAGP_OrigER	0.337748448
CYTOPLASM_Correlation_Overlap_OrigAGP_OrigMito	-0.011933395
CYTOPLASM_Correlation_Overlap_OrigAGP_OrigRNA	0.71396673
CYTOPLASM_Correlation_Overlap_OrigDNA_OrigER	0.344819119
CYTOPLASM_Correlation_Overlap_OrigDNA_OrigMito	-0.013721445
CYTOPLASM_Correlation_Overlap_OrigDNA_OrigRNA	0.278830043
CYTOPLASM_Correlation_Overlap_OrigER_OrigMito	0.016634676
CYTOPLASM_Correlation_Overlap_OrigER_OrigRNA	-0.029646914
CYTOPLASM_Correlation_Overlap_OrigMito_OrigRNA	-0.047103415
CYTOPLASM_Correlation_RWC_OrigAGP_OrigER	0.484456863
CYTOPLASM_Correlation_RWC_OrigAGP_OrigMito	0.770587072
CYTOPLASM_Correlation_RWC_OrigDNA_OrigAGP	0.240656948
CYTOPLASM_Correlation_RWC_OrigDNA_OrigER	0.141028423
CYTOPLASM_Correlation_RWC_OrigDNA_OrigMito	0.507151888
CYTOPLASM_Correlation_RWC_OrigDNA_OrigRNA	-0.238464352
CYTOPLASM_Correlation_RWC_OrigER_OrigDNA	0.426854984
CYTOPLASM_Correlation_RWC_OrigER_OrigMito	0.287474757
CYTOPLASM_Correlation_RWC_OrigER_OrigRNA	0.307402297
CYTOPLASM_Correlation_RWC_OrigMito_OrigER	-0.224778305
CYTOPLASM_Correlation_RWC_OrigMito_OrigRNA	-0.496553563
CYTOPLASM_Correlation_RWC_OrigRNA_OrigDNA	0.362505448
CYTOPLASM_Correlation_RWC_OrigRNA_OrigER	-0.011189866
CYTOPLASM_Correlation_RWC_OrigRNA_OrigMito	0.642641419
CYTOPLASM_Granularity_1_OrigMito	0.379477868
CYTOPLASM_Granularity_2_OrigDNA	0.243465544
CYTOPLASM_Granularity_2_OrigMito	0.674211058
CYTOPLASM_Granularity_3_OrigDNA	0.675495529
CYTOPLASM_Granularity_3_OrigER	0.187013929
CYTOPLASM_Granularity_3_OrigRNA	0.856688678
CYTOPLASM_Granularity_4_OrigAGP	0.552466193
CYTOPLASM_Granularity_4_OrigDNA	0.603744619
CYTOPLASM_Granularity_5_OrigAGP	0.452317493
CYTOPLASM_Granularity_5_OrigDNA	0.341204514
CYTOPLASM_Granularity_6_OrigDNA	0.546816712
CYTOPLASM_Granularity_6_OrigMito	0.525387008
CYTOPLASM_Granularity_7_OrigER	0.768855959
CYTOPLASM_Granularity_7_OrigMito	0.601555807
CYTOPLASM_Intensity_IntegratedIntensity_OrigMito	0.802287636
CYTOPLASM_Intensity_MADIntensity_OrigDNA	0.435457909
CYTOPLASM_Intensity_MADIntensity_OrigRNA	0.507022418
CYTOPLASM_Intensity_MassDisplacement_OrigAGP	0.126112836
CYTOPLASM_Intensity_MassDisplacement_OrigDNA	0.171378439
CYTOPLASM_Intensity_MassDisplacement_OrigER	0.512596107
CYTOPLASM_Intensity_MassDisplacement_OrigMito	0.549345724
CYTOPLASM_Intensity_MassDisplacement_OrigRNA	0.072702373
CYTOPLASM_Intensity_MaxIntensityEdge_OrigER	0.272718776
CYTOPLASM_Intensity_StdIntensityEdge_OrigDNA	0.146864497
CYTOPLASM_RadialDistribution_FracAtD_OrigAGP_2of4	0.255029303
CYTOPLASM_RadialDistribution_FracAtD_OrigAGP_3of4	0.386925548
CYTOPLASM_RadialDistribution_FracAtD_OrigAGP_4of4	0.341271007
CYTOPLASM_RadialDistribution_FracAtD_OrigDNA_3of4	0.751066816
CYTOPLASM_RadialDistribution_FracAtD_OrigDNA_4of4	0.747616818
CYTOPLASM_RadialDistribution_FracAtD_OrigMito_4of4	0.852452583
CYTOPLASM_RadialDistribution_MeanFrac_OrigAGP_1of4	0.277514532
CYTOPLASM_RadialDistribution_MeanFrac_OrigAGP_3of4	-0.009047128
CYTOPLASM_RadialDistribution_MeanFrac_OrigAGP_4of4	0.064735093
CYTOPLASM_RadialDistribution_MeanFrac_OrigDNA_2of4	0.601786955
CYTOPLASM_RadialDistribution_MeanFrac_OrigMito_3of4	0.849263078
CYTOPLASM_RadialDistribution_RadialCV_OrigAGP_1of4	0.353236052
CYTOPLASM_RadialDistribution_RadialCV_OrigAGP_3of4	0.570795963
CYTOPLASM_RadialDistribution_RadialCV_OrigAGP_4of4	0.391435503
CYTOPLASM_RadialDistribution_RadialCV_OrigDNA_1of4	0.110316662
CYTOPLASM_RadialDistribution_RadialCV_OrigDNA_2of4	0.079846648
CYTOPLASM_RadialDistribution_RadialCV_OrigDNA_3of4	-0.452415556
CYTOPLASM_RadialDistribution_RadialCV_OrigDNA_4of4	0.014208889
CYTOPLASM_RadialDistribution_RadialCV_OrigER_3of4	0.576808189
CYTOPLASM_RadialDistribution_RadialCV_OrigMito_1of4	0.402281043
CYTOPLASM_RadialDistribution_RadialCV_OrigMito_2of4	0.496004248
CYTOPLASM_RadialDistribution_RadialCV_OrigMito_4of4	0.471196414
CYTOPLASM_RadialDistribution_RadialCV_OrigRNA_1of4	0.237030402
CYTOPLASM_RadialDistribution_RadialCV_OrigRNA_3of4	0.231329236
CYTOPLASM_RadialDistribution_RadialCV_OrigRNA_4of4	-0.169860187
CYTOPLASM_Texture_AngularSecondMoment_RescaleIntensityDNA_10_03_256	0.459819059
CYTOPLASM_Texture_AngularSecondMoment_RescaleIntensityMito_10_03_256	0.573769607
CYTOPLASM_Texture_AngularSecondMoment_RescaleIntensityMito_5_01_256	0.414502597
CYTOPLASM_Texture_Contrast_RescaleIntensityER_5_00_256	0.22866024
CYTOPLASM_Texture_Contrast_RescaleIntensityER_5_01_256	0.254157848
CYTOPLASM_Texture_Contrast_RescaleIntensityER_5_03_256	0.174939591
CYTOPLASM_Texture_Contrast_RescaleIntensityMito_2_00_256	0.472537297
CYTOPLASM_Texture_Contrast_RescaleIntensityRNA_2_02_256	0.874704819
CYTOPLASM_Texture_Contrast_RescaleIntensityRNA_5_00_256	0.647579933
CYTOPLASM_Texture_Correlation_RescaleIntensityAGP_10_00_256	0.613762189
CYTOPLASM_Texture_Correlation_RescaleIntensityAGP_10_01_256	0.68137388
CYTOPLASM_Texture_Correlation_RescaleIntensityAGP_10_02_256	0.764138357
CYTOPLASM_Texture_Correlation_RescaleIntensityAGP_10_03_256	0.722355305
CYTOPLASM_Texture_Correlation_RescaleIntensityAGP_2_01_256	0.529607094
CYTOPLASM_Texture_Correlation_RescaleIntensityAGP_2_02_256	0.38835668
CYTOPLASM_Texture_Correlation_RescaleIntensityAGP_2_03_256	0.424945134
CYTOPLASM_Texture_Correlation_RescaleIntensityAGP_5_00_256	0.626618805
CYTOPLASM_Texture_Correlation_RescaleIntensityAGP_5_01_256	0.67831433
CYTOPLASM_Texture_Correlation_RescaleIntensityAGP_5_02_256	0.602624824
CYTOPLASM_Texture_Correlation_RescaleIntensityAGP_5_03_256	0.685331763
CYTOPLASM_Texture_Correlation_RescaleIntensityDNA_10_00_256	0.188742644
CYTOPLASM_Texture_Correlation_RescaleIntensityDNA_10_01_256	0.258124297
CYTOPLASM_Texture_Correlation_RescaleIntensityDNA_10_02_256	0.217162166
CYTOPLASM_Texture_Correlation_RescaleIntensityDNA_10_03_256	0.407707566
CYTOPLASM_Texture_Correlation_RescaleIntensityDNA_2_00_256	0.594588689
CYTOPLASM_Texture_Correlation_RescaleIntensityDNA_2_01_256	0.228806908
CYTOPLASM_Texture_Correlation_RescaleIntensityDNA_2_03_256	0.475707951
CYTOPLASM_Texture_Correlation_RescaleIntensityDNA_5_01_256	0.242907607
CYTOPLASM_Texture_Correlation_RescaleIntensityDNA_5_02_256	0.654124098
CYTOPLASM_Texture_Correlation_RescaleIntensityDNA_5_03_256	0.455334826
CYTOPLASM_Texture_Correlation_RescaleIntensityER_10_00_256	0.706390063
CYTOPLASM_Texture_Correlation_RescaleIntensityER_10_02_256	0.726517533
CYTOPLASM_Texture_Correlation_RescaleIntensityER_2_02_256	0.613389283
CYTOPLASM_Texture_Correlation_RescaleIntensityMito_10_00_256	0.54190677
CYTOPLASM_Texture_Correlation_RescaleIntensityMito_10_01_256	0.620762592
CYTOPLASM_Texture_Correlation_RescaleIntensityMito_10_02_256	0.556828789
CYTOPLASM_Texture_Correlation_RescaleIntensityMito_10_03_256	0.550969056
CYTOPLASM_Texture_Correlation_RescaleIntensityMito_2_03_256	0.411816238
CYTOPLASM_Texture_Correlation_RescaleIntensityMito_5_01_256	0.651614646
CYTOPLASM_Texture_Correlation_RescaleIntensityMito_5_02_256	0.577102476
CYTOPLASM_Texture_Correlation_RescaleIntensityMito_5_03_256	0.568368707
CYTOPLASM_Texture_Correlation_RescaleIntensityRNA_10_01_256	0.76068154
CYTOPLASM_Texture_Correlation_RescaleIntensityRNA_10_03_256	0.731899074
CYTOPLASM_Texture_Correlation_RescaleIntensityRNA_5_01_256	0.730318596
CYTOPLASM_Texture_Correlation_RescaleIntensityRNA_5_02_256	0.630434886
CYTOPLASM_Texture_Correlation_RescaleIntensityRNA_5_03_256	0.69984048
CYTOPLASM_Texture_DifferenceEntropy_RescaleIntensityDNA_10_03_256	0.477683703
CYTOPLASM_Texture_DifferenceEntropy_RescaleIntensityER_2_02_256	0.026307379
CYTOPLASM_Texture_DifferenceEntropy_RescaleIntensityMito_2_00_256	0.481658214
CYTOPLASM_Texture_DifferenceVariance_RescaleIntensityAGP_10_00_256	0.751954052
CYTOPLASM_Texture_DifferenceVariance_RescaleIntensityDNA_10_03_256	0.497488856
CYTOPLASM_Texture_DifferenceVariance_RescaleIntensityER_10_01_256	0.10668008
CYTOPLASM_Texture_DifferenceVariance_RescaleIntensityER_10_02_256	-0.07862727
CYTOPLASM_Texture_DifferenceVariance_RescaleIntensityER_10_03_256	0.100365245
CYTOPLASM_Texture_DifferenceVariance_RescaleIntensityMito_10_02_256	0.436941564
CYTOPLASM_Texture_DifferenceVariance_RescaleIntensityMito_5_01_256	0.303071043
CYTOPLASM_Texture_DifferenceVariance_RescaleIntensityRNA_10_03_256	0.682113417
CYTOPLASM_Texture_InfoMeas1_RescaleIntensityDNA_2_02_256	0.118521177
CYTOPLASM_Texture_InfoMeas1_RescaleIntensityER_2_02_256	0.404626114
CYTOPLASM_Texture_InfoMeas1_RescaleIntensityMito_2_00_256	0.402362999
CYTOPLASM_Texture_InfoMeas1_RescaleIntensityMito_2_03_256	0.612605623
CYTOPLASM_Texture_InfoMeas1_RescaleIntensityMito_5_03_256	0.769294956
CYTOPLASM_Texture_InfoMeas2_RescaleIntensityAGP_5_03_256	0.614543925
CYTOPLASM_Texture_InfoMeas2_RescaleIntensityDNA_2_02_256	0.267942809
CYTOPLASM_Texture_InfoMeas2_RescaleIntensityMito_10_00_256	0.489120091
CYTOPLASM_Texture_InfoMeas2_RescaleIntensityMito_2_00_256	0.098096913
CYTOPLASM_Texture_InfoMeas2_RescaleIntensityMito_5_00_256	0.489113592
CYTOPLASM_Texture_InfoMeas2_RescaleIntensityRNA_5_03_256	0.474754574
CYTOPLASM_Texture_InverseDifferenceMoment_RescaleIntensityAGP_10_02_256	0.685035584
CYTOPLASM_Texture_InverseDifferenceMoment_RescaleIntensityDNA_10_01_256	0.379651099
CYTOPLASM_Texture_InverseDifferenceMoment_RescaleIntensityER_10_01_256	0.060989415
CYTOPLASM_Texture_InverseDifferenceMoment_RescaleIntensityER_10_03_256	0.015979911
CYTOPLASM_Texture_InverseDifferenceMoment_RescaleIntensityMito_10_00_256	0.553767762
CYTOPLASM_Texture_InverseDifferenceMoment_RescaleIntensityMito_5_01_256	0.513327473
CYTOPLASM_Texture_InverseDifferenceMoment_RescaleIntensityRNA_10_00_256	0.588887362
CYTOPLASM_Texture_InverseDifferenceMoment_RescaleIntensityRNA_10_01_256	0.670924713
CYTOPLASM_Texture_InverseDifferenceMoment_RescaleIntensityRNA_10_02_256	0.671369148
CYTOPLASM_Texture_InverseDifferenceMoment_RescaleIntensityRNA_10_03_256	0.715828907
CYTOPLASM_Texture_InverseDifferenceMoment_RescaleIntensityRNA_2_01_256	0.193721751
CYTOPLASM_Texture_SumAverage_RescaleIntensityDNA_5_00_256	0.299623026
CYTOPLASM_Texture_SumAverage_RescaleIntensityER_2_01_256	0.226463469
CYTOPLASM_Texture_SumAverage_RescaleIntensityMito_10_01_256	0.431460796
CYTOPLASM_Texture_SumAverage_RescaleIntensityRNA_10_00_256	0.421907325
CYTOPLASM_Texture_SumEntropy_RescaleIntensityMito_10_00_256	0.389552222
CYTOPLASM_Texture_SumEntropy_RescaleIntensityRNA_10_00_256	0.471564043
CYTOPLASM_Texture_SumVariance_RescaleIntensityDNA_10_01_256	0.082275686
CYTOPLASM_Texture_SumVariance_RescaleIntensityER_2_02_256	-0.183190345
CYTOPLASM_Texture_SumVariance_RescaleIntensityRNA_10_01_256	0.646164616
CYTOPLASM_Texture_Variance_RescaleIntensityAGP_10_03_256	0.383890305
CYTOPLASM_Texture_Variance_RescaleIntensityRNA_5_03_256	0.630398398
NUCLEI_AreaShape_Eccentricity	0.485401729
NUCLEI_AreaShape_MaximumRadius	0.759007803
NUCLEI_AreaShape_Orientation	0.608436864
NUCLEI_AreaShape_Solidity	0.300203805
NUCLEI_AreaShape_Zernike_1_1	0.587561966
NUCLEI_AreaShape_Zernike_2_0	0.151011026
NUCLEI_AreaShape_Zernike_2_2	0.783162344
NUCLEI_AreaShape_Zernike_3_1	0.418742984
NUCLEI_AreaShape_Zernike_3_3	0.643592655
NUCLEI_AreaShape_Zernike_4_0	0.201329305
NUCLEI_AreaShape_Zernike_4_2	0.563132357
NUCLEI_AreaShape_Zernike_4_4	0.520709555
NUCLEI_AreaShape_Zernike_5_1	0.472512755
NUCLEI_AreaShape_Zernike_5_3	0.369858854
NUCLEI_AreaShape_Zernike_5_5	0.388490956
NUCLEI_AreaShape_Zernike_6_0	0.296597696
NUCLEI_AreaShape_Zernike_6_2	0.457994751
NUCLEI_AreaShape_Zernike_6_4	0.063601216
NUCLEI_AreaShape_Zernike_6_6	0.49969532
NUCLEI_AreaShape_Zernike_7_1	0.13345194
NUCLEI_AreaShape_Zernike_7_3	0.339969852
NUCLEI_AreaShape_Zernike_7_5	0.280038855
NUCLEI_AreaShape_Zernike_7_7	0.38233591
NUCLEI_AreaShape_Zernike_8_0	0.233197015
NUCLEI_AreaShape_Zernike_8_2	0.188321029
NUCLEI_AreaShape_Zernike_8_4	0.179943015
NUCLEI_AreaShape_Zernike_8_6	0.262936129
NUCLEI_AreaShape_Zernike_8_8	0.609199661
NUCLEI_AreaShape_Zernike_9_1	0.123083828
NUCLEI_AreaShape_Zernike_9_3	0.241176151
NUCLEI_AreaShape_Zernike_9_5	0.255811919
NUCLEI_AreaShape_Zernike_9_7	0.408475019
NUCLEI_AreaShape_Zernike_9_9	0.219723135
NUCLEI_Correlation_Correlation_OrigAGP_OrigDNA	0.212733312
NUCLEI_Correlation_Correlation_OrigAGP_OrigER	0.522132078
NUCLEI_Correlation_Correlation_OrigAGP_OrigRNA	0.769759065
NUCLEI_Correlation_Correlation_OrigDNA_OrigER	0.539173002
NUCLEI_Correlation_Correlation_OrigDNA_OrigMito	0.327167156
NUCLEI_Correlation_Correlation_OrigER_OrigRNA	0.477991033
NUCLEI_Correlation_Correlation_OrigMito_OrigRNA	0.404818675
NUCLEI_Correlation_K_OrigAGP_OrigDNA	0.775169966
NUCLEI_Correlation_K_OrigAGP_OrigER	0.251486317
NUCLEI_Correlation_K_OrigAGP_OrigMito	-0.026400232
NUCLEI_Correlation_K_OrigAGP_OrigRNA	0.261247821
NUCLEI_Correlation_K_OrigDNA_OrigAGP	0.334305741
NUCLEI_Correlation_K_OrigDNA_OrigMito	0.740332843
NUCLEI_Correlation_K_OrigER_OrigDNA	0.22334893
NUCLEI_Correlation_K_OrigER_OrigRNA	-0.014940839
NUCLEI_Correlation_K_OrigMito_OrigAGP	0.135054816
NUCLEI_Correlation_K_OrigMito_OrigDNA	0.348479059
NUCLEI_Correlation_K_OrigMito_OrigER	0.538017284
NUCLEI_Correlation_K_OrigMito_OrigRNA	0.348330489
NUCLEI_Correlation_K_OrigRNA_OrigAGP	0.445573137
NUCLEI_Correlation_K_OrigRNA_OrigDNA	0.61511731
NUCLEI_Correlation_K_OrigRNA_OrigER	0.241871326
NUCLEI_Correlation_K_OrigRNA_OrigMito	0.316962705
NUCLEI_Correlation_Manders_OrigDNA_OrigER	0.396643676
NUCLEI_Correlation_Manders_OrigMito_OrigAGP	0.102785889
NUCLEI_Correlation_Manders_OrigRNA_OrigAGP	0.157137944
NUCLEI_Correlation_Manders_OrigRNA_OrigDNA	0.722384997
NUCLEI_Correlation_Overlap_OrigAGP_OrigDNA	0.121527253
NUCLEI_Correlation_Overlap_OrigAGP_OrigER	0.737419686
NUCLEI_Correlation_Overlap_OrigAGP_OrigMito	0.193804612
NUCLEI_Correlation_Overlap_OrigAGP_OrigRNA	0.604462115
NUCLEI_Correlation_Overlap_OrigDNA_OrigER	0.366289172
NUCLEI_Correlation_Overlap_OrigDNA_OrigMito	0.540367252
NUCLEI_Correlation_Overlap_OrigDNA_OrigRNA	0.075335122
NUCLEI_Correlation_Overlap_OrigER_OrigMito	-0.03667254
NUCLEI_Correlation_Overlap_OrigER_OrigRNA	0.589468978
NUCLEI_Correlation_Overlap_OrigMito_OrigRNA	0.789350471
NUCLEI_Correlation_RWC_OrigAGP_OrigRNA	0.00255415
NUCLEI_Correlation_RWC_OrigDNA_OrigAGP	-0.077574245
NUCLEI_Correlation_RWC_OrigDNA_OrigRNA	-0.473049196
NUCLEI_Correlation_RWC_OrigER_OrigAGP	0.158698747
NUCLEI_Correlation_RWC_OrigER_OrigRNA	-0.088470673
NUCLEI_Correlation_RWC_OrigMito_OrigDNA	0.521877647
NUCLEI_Correlation_RWC_OrigMito_OrigER	-0.347008174
NUCLEI_Correlation_RWC_OrigMito_OrigRNA	-0.405973609
NUCLEI_Correlation_RWC_OrigRNA_OrigDNA	0.292813599
NUCLEI_Correlation_RWC_OrigRNA_OrigER	0.179188091
NUCLEI_Correlation_RWC_OrigRNA_OrigMito	0.60500893
NUCLEI_Granularity_2_OrigMito	0.397965471
NUCLEI_Granularity_4_OrigDNA	0.722889004
NUCLEI_Granularity_4_OrigER	0.832067586
NUCLEI_Granularity_4_OrigMito	0.861836285
NUCLEI_Granularity_5_OrigAGP	0.664537735
NUCLEI_Granularity_5_OrigDNA	0.780787896
NUCLEI_Granularity_5_OrigER	0.615220366
NUCLEI_Granularity_5_OrigMito	0.722094785
NUCLEI_Granularity_6_OrigER	0.391823051
NUCLEI_Granularity_6_OrigMito	0.456156342
NUCLEI_Granularity_6_OrigRNA	0.518817486
NUCLEI_Granularity_7_OrigRNA	0.715895851
NUCLEI_Intensity_IntegratedIntensityEdge_OrigDNA	0.34605875
NUCLEI_Intensity_IntegratedIntensity_OrigER	0.742703072
NUCLEI_Intensity_LowerQuartileIntensity_OrigDNA	0.430106534
NUCLEI_Intensity_MassDisplacement_OrigAGP	0.115644607
NUCLEI_Intensity_MassDisplacement_OrigER	0.493618854
NUCLEI_Intensity_MassDisplacement_OrigMito	0.679074095
NUCLEI_Intensity_MassDisplacement_OrigRNA	0.251295504
NUCLEI_Intensity_MeanIntensityEdge_OrigER	0.420013556
NUCLEI_Intensity_MeanIntensityEdge_OrigMito	0.559610611
NUCLEI_Intensity_MeanIntensityEdge_OrigRNA	0.623790486
NUCLEI_Intensity_MinIntensity_OrigER	0.676888559
NUCLEI_Intensity_MinIntensity_OrigMito	0.571380564
NUCLEI_Intensity_MinIntensity_OrigRNA	0.70250374
NUCLEI_Intensity_StdIntensityEdge_OrigER	0.083194487
NUCLEI_Intensity_StdIntensityEdge_OrigRNA	0.578115166
NUCLEI_Neighbors_AngleBetweenNeighbors_1	0.618608739
NUCLEI_RadialDistribution_FracAtD_OrigAGP_1of4	0.402879775
NUCLEI_RadialDistribution_FracAtD_OrigAGP_3of4	0.451780375
NUCLEI_RadialDistribution_FracAtD_OrigAGP_4of4	0.448383582
NUCLEI_RadialDistribution_FracAtD_OrigDNA_2of4	0.24662406
NUCLEI_RadialDistribution_FracAtD_OrigER_1of4	0.606380893
NUCLEI_RadialDistribution_FracAtD_OrigER_3of4	0.449594424
NUCLEI_RadialDistribution_FracAtD_OrigER_4of4	0.539284053
NUCLEI_RadialDistribution_FracAtD_OrigMito_1of4	0.677193135
NUCLEI_RadialDistribution_FracAtD_OrigMito_3of4	0.141181764
NUCLEI_RadialDistribution_FracAtD_OrigMito_4of4	0.301439268
NUCLEI_RadialDistribution_FracAtD_OrigRNA_2of4	0.836239511
NUCLEI_RadialDistribution_FracAtD_OrigRNA_3of4	0.475323711
NUCLEI_RadialDistribution_FracAtD_OrigRNA_4of4	0.74607331
NUCLEI_RadialDistribution_MeanFrac_OrigAGP_1of4	0.3152399
NUCLEI_RadialDistribution_MeanFrac_OrigAGP_3of4	0.232216186
NUCLEI_RadialDistribution_MeanFrac_OrigAGP_4of4	0.261285456
NUCLEI_RadialDistribution_MeanFrac_OrigDNA_2of4	0.568047607
NUCLEI_RadialDistribution_MeanFrac_OrigDNA_3of4	0.319417615
NUCLEI_RadialDistribution_MeanFrac_OrigDNA_4of4	0.348135137
NUCLEI_RadialDistribution_MeanFrac_OrigER_2of4	0.47564882
NUCLEI_RadialDistribution_MeanFrac_OrigER_3of4	0.578264852
NUCLEI_RadialDistribution_MeanFrac_OrigER_4of4	0.477942516
NUCLEI_RadialDistribution_MeanFrac_OrigMito_2of4	0.270744625
NUCLEI_RadialDistribution_MeanFrac_OrigMito_3of4	0.297705923
NUCLEI_RadialDistribution_MeanFrac_OrigMito_4of4	0.180944731
NUCLEI_RadialDistribution_MeanFrac_OrigRNA_2of4	0.805416582
NUCLEI_RadialDistribution_MeanFrac_OrigRNA_3of4	0.557785673
NUCLEI_RadialDistribution_MeanFrac_OrigRNA_4of4	0.800287889
NUCLEI_RadialDistribution_RadialCV_OrigAGP_1of4	0.073341818
NUCLEI_RadialDistribution_RadialCV_OrigAGP_4of4	0.340776221
NUCLEI_RadialDistribution_RadialCV_OrigDNA_1of4	-0.123893678
NUCLEI_RadialDistribution_RadialCV_OrigDNA_3of4	0.667689844
NUCLEI_RadialDistribution_RadialCV_OrigDNA_4of4	0.739051633
NUCLEI_RadialDistribution_RadialCV_OrigER_1of4	0.505705933
NUCLEI_RadialDistribution_RadialCV_OrigER_2of4	0.378290425
NUCLEI_RadialDistribution_RadialCV_OrigER_3of4	0.466117187
NUCLEI_RadialDistribution_RadialCV_OrigER_4of4	0.644949771
NUCLEI_RadialDistribution_RadialCV_OrigMito_1of4	0.001000313
NUCLEI_RadialDistribution_RadialCV_OrigMito_2of4	0.144930382
NUCLEI_RadialDistribution_RadialCV_OrigMito_3of4	0.539735685
NUCLEI_RadialDistribution_RadialCV_OrigMito_4of4	0.811354596
NUCLEI_RadialDistribution_RadialCV_OrigRNA_1of4	0.687400792
NUCLEI_Texture_AngularSecondMoment_RescaleIntensityDNA_10_02_256	0.131399738
NUCLEI_Texture_AngularSecondMoment_RescaleIntensityDNA_10_03_256	0.452532226
NUCLEI_Texture_AngularSecondMoment_RescaleIntensityRNA_10_01_256	0.692775688
NUCLEI_Texture_Correlation_RescaleIntensityAGP_10_00_256	0.489543953
NUCLEI_Texture_Correlation_RescaleIntensityAGP_10_01_256	0.568848161
NUCLEI_Texture_Correlation_RescaleIntensityAGP_10_02_256	0.475830188
NUCLEI_Texture_Correlation_RescaleIntensityAGP_10_03_256	0.588973652
NUCLEI_Texture_Correlation_RescaleIntensityAGP_2_00_256	0.42800249
NUCLEI_Texture_Correlation_RescaleIntensityAGP_2_02_256	0.423110853
NUCLEI_Texture_Correlation_RescaleIntensityAGP_5_00_256	0.46947829
NUCLEI_Texture_Correlation_RescaleIntensityAGP_5_01_256	0.492518161
NUCLEI_Texture_Correlation_RescaleIntensityAGP_5_02_256	0.57968551
NUCLEI_Texture_Correlation_RescaleIntensityAGP_5_03_256	0.540408433
NUCLEI_Texture_Correlation_RescaleIntensityDNA_10_00_256	0.802441821
NUCLEI_Texture_Correlation_RescaleIntensityDNA_10_01_256	0.856105219
NUCLEI_Texture_Correlation_RescaleIntensityDNA_10_02_256	0.773239886
NUCLEI_Texture_Correlation_RescaleIntensityDNA_10_03_256	0.886334407
NUCLEI_Texture_Correlation_RescaleIntensityDNA_5_00_256	0.767926284
NUCLEI_Texture_Correlation_RescaleIntensityDNA_5_02_256	0.619431645
NUCLEI_Texture_Correlation_RescaleIntensityER_10_00_256	0.126483615
NUCLEI_Texture_Correlation_RescaleIntensityER_10_01_256	0.559467174
NUCLEI_Texture_Correlation_RescaleIntensityER_10_02_256	0.096960481
NUCLEI_Texture_Correlation_RescaleIntensityER_10_03_256	0.400711539
NUCLEI_Texture_Correlation_RescaleIntensityER_5_00_256	0.287669431
NUCLEI_Texture_Correlation_RescaleIntensityER_5_01_256	-0.100068776
NUCLEI_Texture_Correlation_RescaleIntensityER_5_02_256	0.130352464
NUCLEI_Texture_Correlation_RescaleIntensityER_5_03_256	0.008429332
NUCLEI_Texture_Correlation_RescaleIntensityMito_10_00_256	0.10334112
NUCLEI_Texture_Correlation_RescaleIntensityMito_10_01_256	0.499224461
NUCLEI_Texture_Correlation_RescaleIntensityMito_10_02_256	0.105929107
NUCLEI_Texture_Correlation_RescaleIntensityMito_10_03_256	0.462689772
NUCLEI_Texture_Correlation_RescaleIntensityMito_2_01_256	0.110949436
NUCLEI_Texture_Correlation_RescaleIntensityMito_2_02_256	0.086925054
NUCLEI_Texture_Correlation_RescaleIntensityMito_5_00_256	0.164147774
NUCLEI_Texture_Correlation_RescaleIntensityMito_5_01_256	-0.100173464
NUCLEI_Texture_Correlation_RescaleIntensityMito_5_02_256	-0.049019773
NUCLEI_Texture_Correlation_RescaleIntensityMito_5_03_256	-0.029195607
NUCLEI_Texture_Correlation_RescaleIntensityRNA_10_00_256	0.636740962
NUCLEI_Texture_Correlation_RescaleIntensityRNA_10_01_256	0.822268593
NUCLEI_Texture_Correlation_RescaleIntensityRNA_10_02_256	0.645076189
NUCLEI_Texture_Correlation_RescaleIntensityRNA_10_03_256	0.818013234
NUCLEI_Texture_Correlation_RescaleIntensityRNA_2_00_256	0.792012603
NUCLEI_Texture_Correlation_RescaleIntensityRNA_5_00_256	0.516604728
NUCLEI_Texture_Correlation_RescaleIntensityRNA_5_01_256	0.180086116
NUCLEI_Texture_Correlation_RescaleIntensityRNA_5_02_256	0.380711135
NUCLEI_Texture_Correlation_RescaleIntensityRNA_5_03_256	0.381152564
NUCLEI_Texture_DifferenceEntropy_RescaleIntensityER_2_03_256	0.524594639
NUCLEI_Texture_DifferenceVariance_RescaleIntensityDNA_10_03_256	0.747412037
NUCLEI_Texture_DifferenceVariance_RescaleIntensityRNA_10_01_256	0.463333231
NUCLEI_Texture_InfoMeas1_RescaleIntensityAGP_2_00_256	0.608878174
NUCLEI_Texture_InfoMeas1_RescaleIntensityDNA_10_03_256	0.744262835
NUCLEI_Texture_InfoMeas1_RescaleIntensityER_2_03_256	0.56345921
NUCLEI_Texture_InfoMeas1_RescaleIntensityMito_2_03_256	-0.121501757
NUCLEI_Texture_InfoMeas1_RescaleIntensityMito_5_00_256	0.238558154
NUCLEI_Texture_InfoMeas1_RescaleIntensityRNA_10_02_256	0.670292663
NUCLEI_Texture_InfoMeas2_RescaleIntensityDNA_5_03_256	0.742137416
NUCLEI_Texture_InfoMeas2_RescaleIntensityMito_2_03_256	-0.072786545
NUCLEI_Texture_InverseDifferenceMoment_RescaleIntensityAGP_10_00_256	0.714248193
NUCLEI_Texture_InverseDifferenceMoment_RescaleIntensityAGP_5_01_256	0.401047128
NUCLEI_Texture_InverseDifferenceMoment_RescaleIntensityDNA_10_02_256	0.542258967
NUCLEI_Texture_InverseDifferenceMoment_RescaleIntensityDNA_5_01_256	0.454319741
NUCLEI_Texture_InverseDifferenceMoment_RescaleIntensityER_2_00_256	0.21407317
NUCLEI_Texture_InverseDifferenceMoment_RescaleIntensityMito_2_00_256	0.777523807
NUCLEI_Texture_InverseDifferenceMoment_RescaleIntensityRNA_10_01_256	0.295796457
NUCLEI_Texture_SumEntropy_RescaleIntensityAGP_10_02_256	0.379310972
NUCLEI_Texture_SumVariance_RescaleIntensityDNA_5_03_256	0.647965988
CELLS_AreaShape_Compactness	0.70740291
CELLS_AreaShape_Extent	0.832326325
CELLS_AreaShape_FormFactor	0.755942547
CELLS_AreaShape_Perimeter	0.875645638
CELLS_AreaShape_Solidity	0.656289929
CELLS_AreaShape_Zernike_0_0	0.800015063
CELLS_AreaShape_Zernike_1_1	0.470045582
CELLS_AreaShape_Zernike_2_0	0.583769068
CELLS_AreaShape_Zernike_2_2	0.792744923
CELLS_AreaShape_Zernike_3_1	0.553922145
CELLS_AreaShape_Zernike_3_3	0.381856845
CELLS_AreaShape_Zernike_4_0	0.511596385
CELLS_AreaShape_Zernike_4_2	0.648888196
CELLS_AreaShape_Zernike_4_4	0.613207973
CELLS_AreaShape_Zernike_5_1	0.415918542
CELLS_AreaShape_Zernike_5_3	0.463112499
CELLS_AreaShape_Zernike_5_5	0.379136359
CELLS_AreaShape_Zernike_6_0	0.255308223
CELLS_AreaShape_Zernike_6_2	0.316098767
CELLS_AreaShape_Zernike_6_4	0.656752763
CELLS_AreaShape_Zernike_6_6	0.479030465
CELLS_AreaShape_Zernike_7_1	0.389930033
CELLS_AreaShape_Zernike_7_3	0.377455478
CELLS_AreaShape_Zernike_7_5	0.412007569
CELLS_AreaShape_Zernike_7_7	0.47876657
CELLS_AreaShape_Zernike_8_0	0.185060834
CELLS_AreaShape_Zernike_8_2	0.356167185
CELLS_AreaShape_Zernike_8_4	-0.048495309
CELLS_AreaShape_Zernike_8_6	0.564769158
CELLS_AreaShape_Zernike_8_8	0.145377808
CELLS_AreaShape_Zernike_9_1	0.192278538
CELLS_AreaShape_Zernike_9_3	0.019389027
CELLS_AreaShape_Zernike_9_5	0.289647134
CELLS_AreaShape_Zernike_9_7	0.393649398
CELLS_AreaShape_Zernike_9_9	0.381729247
CELLS_Granularity_1_OrigDNA	-0.116407587
CELLS_Granularity_1_OrigMito	0.538614078
CELLS_Granularity_2_OrigDNA	0.713684849
CELLS_Granularity_3_OrigAGP	0.693836982
CELLS_Granularity_3_OrigDNA	0.838012641
CELLS_Granularity_3_OrigER	0.498135833
CELLS_Granularity_3_OrigMito	0.729811543
CELLS_Granularity_4_OrigRNA	0.04053865
CELLS_Granularity_5_OrigRNA	0.480293058
CELLS_Granularity_6_OrigDNA	0.402675069
CELLS_Intensity_IntegratedIntensityEdge_OrigER	0.643211379
CELLS_Intensity_IntegratedIntensityEdge_OrigRNA	0.6402965
CELLS_Intensity_IntegratedIntensity_OrigDNA	0.670327374
CELLS_Intensity_IntegratedIntensity_OrigRNA	0.80927553
CELLS_Intensity_LowerQuartileIntensity_OrigDNA	0.316814167
CELLS_Intensity_MADIntensity_OrigDNA	0.590409317
CELLS_Intensity_MassDisplacement_OrigAGP	0.127456672
CELLS_Intensity_MassDisplacement_OrigDNA	0.561845284
CELLS_Intensity_MassDisplacement_OrigER	0.494658878
CELLS_Intensity_MassDisplacement_OrigMito	0.666448947
CELLS_Intensity_MassDisplacement_OrigRNA	0.589743263
CELLS_Intensity_MaxIntensityEdge_OrigER	0.636621415
CELLS_Intensity_MaxIntensityEdge_OrigMito	0.576190868
CELLS_Intensity_MeanIntensityEdge_OrigMito	0.711053894
CELLS_Intensity_MeanIntensity_OrigDNA	0.582481217
CELLS_Intensity_MedianIntensity_OrigDNA	0.336298561
CELLS_Intensity_MinIntensity_OrigER	0.532124459
CELLS_Intensity_MinIntensity_OrigMito	0.463940773
CELLS_Intensity_MinIntensity_OrigRNA	0.060233217
CELLS_Intensity_StdIntensityEdge_OrigAGP	0.658246906
CELLS_Intensity_StdIntensityEdge_OrigDNA	0.33668261
CELLS_Intensity_UpperQuartileIntensity_OrigDNA	0.61368048
CELLS_Neighbors_AngleBetweenNeighbors_5	0.654777493
CELLS_Neighbors_SecondClosestDistance_5	0.687249763
CELLS_Neighbors_SecondClosestObjectNumber_5	0.983466895
CELLS_RadialDistribution_FracAtD_OrigAGP_3of4	0.723167568
CELLS_RadialDistribution_FracAtD_OrigAGP_4of4	0.710325526
CELLS_RadialDistribution_FracAtD_OrigDNA_2of4	0.321542783
CELLS_RadialDistribution_FracAtD_OrigDNA_3of4	0.490620233
CELLS_RadialDistribution_FracAtD_OrigDNA_4of4	0.274801137
CELLS_RadialDistribution_FracAtD_OrigER_1of4	0.234064189
CELLS_RadialDistribution_FracAtD_OrigER_2of4	0.367448773
CELLS_RadialDistribution_FracAtD_OrigER_3of4	0.806825549
CELLS_RadialDistribution_FracAtD_OrigER_4of4	0.607141379
CELLS_RadialDistribution_FracAtD_OrigMito_1of4	0.010690216
CELLS_RadialDistribution_FracAtD_OrigMito_2of4	0.256928273
CELLS_RadialDistribution_FracAtD_OrigRNA_2of4	0.78169033
CELLS_RadialDistribution_FracAtD_OrigRNA_3of4	0.707635607
CELLS_RadialDistribution_MeanFrac_OrigDNA_2of4	0.246819086
CELLS_RadialDistribution_MeanFrac_OrigDNA_3of4	0.353365466
CELLS_RadialDistribution_MeanFrac_OrigER_1of4	0.016573676
CELLS_RadialDistribution_MeanFrac_OrigER_2of4	0.243938298
CELLS_RadialDistribution_MeanFrac_OrigER_3of4	0.673427044
CELLS_RadialDistribution_MeanFrac_OrigMito_1of4	-0.029820551
CELLS_RadialDistribution_MeanFrac_OrigMito_2of4	0.330495617
CELLS_RadialDistribution_MeanFrac_OrigMito_4of4	0.591248846
CELLS_RadialDistribution_MeanFrac_OrigRNA_2of4	0.610249594
CELLS_RadialDistribution_MeanFrac_OrigRNA_4of4	0.691724727
CELLS_RadialDistribution_RadialCV_OrigAGP_2of4	-0.137561975
CELLS_RadialDistribution_RadialCV_OrigAGP_3of4	-0.211421575
CELLS_RadialDistribution_RadialCV_OrigAGP_4of4	0.256259875
CELLS_RadialDistribution_RadialCV_OrigDNA_1of4	0.146146483
CELLS_RadialDistribution_RadialCV_OrigDNA_2of4	0.575800226
CELLS_RadialDistribution_RadialCV_OrigDNA_3of4	0.429800218
CELLS_RadialDistribution_RadialCV_OrigDNA_4of4	-0.043522064
CELLS_RadialDistribution_RadialCV_OrigER_1of4	0.358271602
CELLS_RadialDistribution_RadialCV_OrigER_2of4	0.397458919
CELLS_RadialDistribution_RadialCV_OrigER_3of4	0.556462275
CELLS_RadialDistribution_RadialCV_OrigER_4of4	0.341981341
CELLS_RadialDistribution_RadialCV_OrigMito_1of4	-0.132927643
CELLS_RadialDistribution_RadialCV_OrigMito_2of4	0.243919253
CELLS_RadialDistribution_RadialCV_OrigMito_4of4	0.598119966
CELLS_RadialDistribution_RadialCV_OrigRNA_1of4	0.697004176
CELLS_RadialDistribution_RadialCV_OrigRNA_4of4	-0.155508126
CELLS_Texture_AngularSecondMoment_RescaleIntensityER_10_00_256	0.696003894
CELLS_Texture_AngularSecondMoment_RescaleIntensityRNA_10_01_256	0.76745212
CELLS_Texture_Correlation_RescaleIntensityAGP_10_01_256	0.766479255
CELLS_Texture_Correlation_RescaleIntensityAGP_10_02_256	0.790385939
CELLS_Texture_Correlation_RescaleIntensityAGP_10_03_256	0.84226672
CELLS_Texture_Correlation_RescaleIntensityAGP_2_00_256	0.444376973
CELLS_Texture_Correlation_RescaleIntensityAGP_5_02_256	0.578267493
CELLS_Texture_Correlation_RescaleIntensityDNA_2_00_256	0.380913621
CELLS_Texture_Correlation_RescaleIntensityDNA_5_00_256	0.469212064
CELLS_Texture_Correlation_RescaleIntensityER_10_00_256	0.720326757
CELLS_Texture_Correlation_RescaleIntensityER_10_01_256	0.679670367
CELLS_Texture_Correlation_RescaleIntensityER_10_02_256	0.696634395
CELLS_Texture_Correlation_RescaleIntensityER_10_03_256	0.680459201
CELLS_Texture_Correlation_RescaleIntensityER_5_03_256	0.639899049
CELLS_Texture_Correlation_RescaleIntensityMito_10_00_256	0.576721889
CELLS_Texture_Correlation_RescaleIntensityMito_10_01_256	0.578669435
CELLS_Texture_Correlation_RescaleIntensityMito_10_02_256	0.510571645
CELLS_Texture_Correlation_RescaleIntensityMito_10_03_256	0.571564431
CELLS_Texture_Correlation_RescaleIntensityMito_2_02_256	0.372468867
CELLS_Texture_Correlation_RescaleIntensityMito_5_00_256	0.590676212
CELLS_Texture_Correlation_RescaleIntensityMito_5_01_256	0.434846004
CELLS_Texture_Correlation_RescaleIntensityMito_5_02_256	0.455332343
CELLS_Texture_Correlation_RescaleIntensityRNA_10_00_256	0.799376216
CELLS_Texture_Correlation_RescaleIntensityRNA_10_01_256	0.871441878
CELLS_Texture_Correlation_RescaleIntensityRNA_10_02_256	0.776211002
CELLS_Texture_Correlation_RescaleIntensityRNA_10_03_256	0.902716107
CELLS_Texture_Correlation_RescaleIntensityRNA_5_02_256	0.622981591
CELLS_Texture_DifferenceEntropy_RescaleIntensityRNA_5_02_256	0.337782048
CELLS_Texture_DifferenceVariance_RescaleIntensityAGP_10_00_256	0.754116552
CELLS_Texture_DifferenceVariance_RescaleIntensityDNA_10_00_256	0.753888396
CELLS_Texture_DifferenceVariance_RescaleIntensityDNA_5_03_256	0.441084266
CELLS_Texture_DifferenceVariance_RescaleIntensityMito_5_01_256	0.46816121
CELLS_Texture_InfoMeas1_RescaleIntensityAGP_10_00_256	0.69432861
CELLS_Texture_InfoMeas1_RescaleIntensityDNA_10_00_256	0.554563189
CELLS_Texture_InfoMeas1_RescaleIntensityDNA_2_00_256	0.405913122
CELLS_Texture_InfoMeas1_RescaleIntensityMito_10_00_256	0.660383291
CELLS_Texture_InfoMeas1_RescaleIntensityMito_2_01_256	0.301572174
CELLS_Texture_InfoMeas1_RescaleIntensityMito_5_01_256	0.604618712
CELLS_Texture_InfoMeas1_RescaleIntensityRNA_10_00_256	0.604610029
CELLS_Texture_InfoMeas1_RescaleIntensityRNA_2_02_256	0.522311592
CELLS_Texture_InfoMeas1_RescaleIntensityRNA_5_03_256	0.678910525
CELLS_Texture_InfoMeas2_RescaleIntensityAGP_10_03_256	0.270764234
CELLS_Texture_InfoMeas2_RescaleIntensityAGP_5_03_256	0.545674491
CELLS_Texture_InfoMeas2_RescaleIntensityDNA_2_00_256	0.268691139
CELLS_Texture_InfoMeas2_RescaleIntensityRNA_5_03_256	0.176286848
CELLS_Texture_InverseDifferenceMoment_RescaleIntensityDNA_10_00_256	0.654230331
CELLS_Texture_InverseDifferenceMoment_RescaleIntensityER_10_02_256	0.620055316
CELLS_Texture_InverseDifferenceMoment_RescaleIntensityMito_10_00_256	0.755808181
CELLS_Texture_InverseDifferenceMoment_RescaleIntensityRNA_10_01_256	0.408693468
CELLS_Texture_InverseDifferenceMoment_RescaleIntensityRNA_5_03_256	-0.010175593
CELLS_Texture_SumAverage_RescaleIntensityER_10_01_256	0.752187454
CELLS_Texture_SumAverage_RescaleIntensityRNA_10_01_256	0.701492113
CELLS_Texture_SumEntropy_RescaleIntensityDNA_5_03_256	0.582274843
CELLS_Texture_SumEntropy_RescaleIntensityER_2_02_256	0.218952555
CELLS_Texture_SumEntropy_RescaleIntensityMito_10_02_256	0.553011373
CELLS_Texture_SumEntropy_RescaleIntensityRNA_5_03_256	0.274528717
CELLS_Texture_SumVariance_RescaleIntensityAGP_10_02_256	0.723693259
CELLS_Texture_SumVariance_RescaleIntensityRNA_10_02_256	0.809555116
CELLS_Texture_Variance_RescaleIntensityER_2_01_256	0.629062923
CELLS_Texture_Variance_RescaleIntensityMito_2_03_256	0.831012722
